# Supplementary material for: Evolutionary Complexity of Primate Immune System Uncovered by the Extensive Phylogenomic Sampling
Source: Genome Biol Evol. 2026 Apr 1;18(4):evag087. doi: 10.1093/gbe/evag087 (PMC13089530; doi:10.1093/gbe/evag087)
Supplement: evag087_Supplementary_Data [file evag087_supplementary_data.zip]

Archive with 2 entries (2 files):
- Supplementary Materials (20260327).docx
- Supplementary Materials (20260327).xlsx
