# Supplementary material for: Evolutionary Complexity of Primate Immune System Uncovered by the Extensive Phylogenomic Sampling
Source: Genome Biol Evol. 2026 Apr 1;18(4):evag087. doi: 10.1093/gbe/evag087 (PMC13089530; doi:10.1093/gbe/evag087)
Supplement: evag087_Supplementary_Data [file evag087_supplementary_data.zip › Supplementary Materials (20260327).xlsx]

## Sheet: Table S1
Supplementary table 1. Variables possiblely reflecting immune system evolution of primates to a certain degree. Missing values imputed based on the average values from other species in the same genus are marked in green.
Species	Testes Weight (g)	Body Mass (g)	Referece	Group Size	Referece	Diet	Referece	Social System	Referece
Homo sapiens	40.5	65650	Harcourt et al. 1981	NA	NA	NA	NA	NA	NA
Pan troglodytes	118.8	44340	Lemaitre et al. 2009	42.71	Alex et al. 2017	Frug	Alex et al. 2017	Polygynandry	Alex et al. 2017
Pan paniscus	135.2	39100	Anderson & Dixson. 2004	67.5	Alex et al. 2017	Frug	Alex et al. 2017	Polygynandry	Alex et al. 2017
Gorilla gorilla	29.6	169000	Lemaitre et al. 2009	10.05	Alex et al. 2017	Fol	Alex et al. 2017	Polygyny	Alex et al. 2017
Pongo pygmaeus	34.2	69000	Lemaitre et al. 2009	1.6	Alex et al. 2017	Frug	Alex et al. 2017	Solitary	Alex et al. 2017
Pongo abelii	34.2	69000	Lemaitre et al. 2009	2	Alex et al. 2017	Frug	Alex et al. 2017	Solitary	Alex et al. 2017
Nomascus siki	1.1	3430	Hill & Kanagasuntheram. 1959	4	Alex et al. 2017	Frug	Alex et al. 2017	Pair	Alex et al. 2017
Symphalangus syndactylus	11.95	12270	Anderson & Dixson. 2004	3.86	Alex et al. 2017	Fol	Alex et al. 2017	Pair	Alex et al. 2017
Hoolock leuconedys	NA	NA	NA	4	Alex et al. 2017	Frug	Alex et al. 2017	Pair	Alex et al. 2017
Hylobates pileatus	5.97	5646	Lemaitre et al. 2009	3.85	Alex et al. 2017	Frug/Fol	Alex et al. 2017	Pair	Alex et al. 2017
Macaca mulatta	46.2	9200	Lemaitre et al. 2009	36.36	Alex et al. 2017	Frug	Alex et al. 2017	Polygynandry	Alex et al. 2017
Macaca assamensis	48.89	8552	Lemaitre et al. 2009	28.71	Alex et al. 2017	Frug	Alex et al. 2017	Polygynandry	Alex et al. 2017
Macaca nemestrina	66.7	9980	Lemaitre et al. 2009	31.56	Alex et al. 2017	Frug	Alex et al. 2017	Polygynandry	Alex et al. 2017
Macaca silenus	42	5900	Anderson & Dixson. 2004	19	Alex et al. 2017	Om	Alex et al. 2017	Polygynandry	Alex et al. 2017
Papio hamadryas	27.1	20170	Lemaitre et al. 2009	41.13	Alex et al. 2017	Frug/Fol	Alex et al. 2017	Polygynandry	Alex et al. 2017
Papio anubis	93.5	26400	Lemaitre et al. 2009	47.05	Alex et al. 2017	Frug	Alex et al. 2017	Polygynandry	Alex et al. 2017
Lophocebus aterrimus	NA	NA	NA	9.5	Alex et al. 2017	Frug	Alex et al. 2017	Polygynandry	Alex et al. 2017
Theropithecus gelada	17.1	20400	Lemaitre et al. 2009	151.3	Alex et al. 2017	Frug	Alex et al. 2017	Polygynandry	Alex et al. 2017
Mandrillus leucophaeus	41.05	20000	Harcourt et al. 1995	96.5	Alex et al. 2017	Frug	Alex et al. 2017	Polygynandry	Alex et al. 2017
Mandrillus sphinx	68	35000	Harcourt et al. 1995	95	Alex et al. 2017	Frug	Alex et al. 2017	Polygynandry	Alex et al. 2017
Cercocebus atys	25.1	8680	Lemaitre et al. 2009	20.033	Dunbar et al. 2018	Frug/Fol	Alex et al. 2017	Polygynandry	Alex et al. 2017
Cercopithecus albogularis	13	4950	Lemaitre et al. 2009	17.11	Dunbar et al. 2018	Frug	Alex et al. 2017	Polygyny	Alex et al. 2017
Cercopithecus mona	13	4950	Lemaitre et al. 2009	21.5	Alex et al. 2017	Frug	Alex et al. 2017	Polygyny	Alex et al. 2017
Chlorocebus aethiops	13	4260	Lüpold et al. 2019	22.57	Alex et al. 2017	Frug	Alex et al. 2017	Polygynandry	Alex et al. 2017
Chlorocebus sabaeus	13	4260	Lüpold et al. 2019	90	Galat-Luong et al. 2016	Frug	NA	Polygynandry	NA
Erythrocebus patas	7.2	10000	Lemaitre et al. 2009	26.52	Alex et al. 2017	Om	Alex et al. 2017	Polygyny	Alex et al. 2017
Trachypithecus crepuscula	5.37	7403	Lüpold et al. 2019	14.825	Dunbar et al. 2018	Fol	Alex et al. 2017	Polygynandry	Alex et al. 2017
Pygathrix nigripes	8.4	11000	Lüpold et al. 2019	9	Dunbar et al. 2018	Fol	Alex et al. 2017	Polygynandry	Alex et al. 2017
Rhinopithecus strykeri	NA	NA	NA	12	Dunbar et al. 2018	NA	NA	NA	NA
Rhinopithecus roxellana	NA	NA	NA	12	Campbell et al. 2007	NA	NA	NA	NA
Piliocolobus tephrosceles	NA	NA	NA	63	Campbell et al. 2007	Fol	Alex et al. 2017	Polygynandry	Alex et al. 2017
Colobus guereza	2.98	10400	Harcourt et al. 1995	8.6	Alex et al. 2017	Fol	Alex et al. 2017	Polygynandry	Alex et al. 2017
Colobus angolensis	10.7	10250	Lemaitre et al. 2009	9	Alex et al. 2017	Fol	Alex et al. 2017	Polygynandry	Alex et al. 2017
Callithrix jacchus	1.3	320	Lemaitre et al. 2009	7.88	Alex et al. 2017	Frug	Alex et al. 2017	Pair	Alex et al. 2017
Saguinus midas	1.83	570	Lemaitre et al. 2009	5	Alex et al. 2017	Om	Alex et al. 2017	Pair	Alex et al. 2017
Aotus nancymaae	1.2	1020	Lemaitre et al. 2009	3.9	Campbell et al. 2007	Frug	Alex et al. 2017	Pair	Alex et al. 2017
Sapajus apella	NA	NA	NA	15	Gunst & Ceballos-Mago. 2016	NA	NA	NA	NA
Cebus albifrons	4.64	3000	Lemaitre et al. 2009	21.13	Alex et al. 2017	Om	Alex et al. 2017	Polygynandry	Alex et al. 2017
Ateles geoffroyi	13.4	7940	Lemaitre et al. 2009	28.02	Alex et al. 2017	Frug	Alex et al. 2017	Polygynandry	Alex et al. 2017
Pithecia pithecia	0.92	1600	Harcourt et al. 1995	2.65	Alex et al. 2017	Frug	Alex et al. 2017	Polygynandry	Alex et al. 2017
Cephalopachus bancanus	NA	NA	NA	NA	NA	NA	NA	NA	NA
Microcebus murinus	2.49	70	Lemaitre et al. 2009	5.1	Alex et al. 2017	Om	Alex et al. 2017	Solitary	Alex et al. 2017
Prolemur simus	NA	NA	NA	16.5	Wright & Tan. 2016	NA	NA	NA	NA
Lemur catta	8.64552	2908	Kappeler. 1997	15.75	Alex et al. 2017	Frug	Alex et al. 2017	Polygynandry	Alex et al. 2017
Daubentonia madagascariensis	NA	NA	NA	1.75	Alex et al. 2017	Om	Alex et al. 2017	Solitary	Alex et al. 2017
Loris tardigradus	1.8	270	Lemaitre et al. 2009	2	Alex et al. 2017	Om	Alex et al. 2017	Solitary	Alex et al. 2017
Nycticebus pygmaeus	2.00824	450	Kappeler. 1997	2	Dunbar et al. 2018	Om	Alex et al. 2017	Solitary	Alex et al. 2017
Nycticebus bengalensis	1.2	1058	Lemaitre et al. 2009	1	Alex et al. 2017	Frug/Fol	Alex et al. 2017	Solitary	Alex et al. 2017
Galago moholi	0.32968	203	Kappeler. 1997	2	Alex et al. 2017	Om	Alex et al. 2017	Solitary	Alex et al. 2017
Otolemur garnettii	2.74248	1186	Kappeler. 1997	2.4	Dunbar et al. 2018	Om	Alex et al. 2017	Solitary	Alex et al. 2017
References:
Bertin, A, et al. (2007). Quantitative trait loci for peripheral blood cell counts: A study in baboons. Mamm Genome 18, 361-372. doi: 10.1007/s00335-007-9022-8
Miller et al. Lactobacilli Dominance and Vaginal pH: Why Is the Human Vaginal Microbiome Unique? 2016
Bain, B. J. (1996). Ethnic and sex differences in the total and differential white cell count and platelet count. J Clin Pathol 49, 664-666. doi: 10.1136/jcp.49.8.664
Moller, A. P. (1988). Ejaculate quality, testes size and sperm competition in primates. J Hum Evol 17, 479-488. doi: 10.1016/0047-2484(88)90037-1
Ramírez et al. Hematological reference values for Alouatta palliata (Primates: Atelidae) and Cebus imitator (Primates: Cebidae) from the Pacific Coast of Costa Rica. 2022
Mcnees et al. Hematology of Common Marmosets (Callithrixjaechus) 1982
Ogunro et al. 2019 Haemogram and Serum Biochemical Values of Four Indigenous Species of Monkeys in South West Nigeria
Charles et al. 1987. Reference Values for Peripheral Blood Lymphocytes From Aotus lemurinus ssp. griseimembra (Owl Monkey)
Aiello et al. Neocortex Size, Group Size, and the Evolution of Language 1993
Lüpold et al. Sexual ornaments but not weapons trade off against testes size in primates. 2019
Anderson and Dixson (2004) Sexual behavior, reproductive physiology and sperm competition in male mammals
Hill and Kanagasuntheram (1959) The male reproductive organs in certain gibbons (Hylobatidae)
Harcourt et al. 1981. Testis weight, body weight and breeding system in primates
Lemaitre et al. 2009 Sperm competition and brain size evolution in mammals
Harcourt et al. 1995 Sperm competition: mating system, not breeding season, affects testes size of primates
Kappeler 1997. Intrasexual selection and testis size in strepsirhine primates
Alex et al. (2017) Primate brain size is predicted by diet but not sociality
Dunbar et al. (2018) Primate Social Group Sizes Exhibit a Regular Scaling Pattern with Natural Attractors
Campbell et al. (2007) Primates in Perspective. Chicago University Press
Galat-Luong, A. et al. (2016). Chlorocebus sabaeus. In: All the World's Primates (eds. Rowe, N & Myers, M). Pogonias press Charlestown, Rhode Island, pp. 477-478.
Gunst, N. & Ceballos-Mago, N. (2016). Sapajus apella. In: All the World's Primates (eds. Rowe, N & Myers, M). Pogonias press Charlestown, Rhode Island, pp. 295-296.
Wright, P.C. & Tan, C.L. (2016). Prolemur simus. In: All the World's Primates (eds. Rowe, N & Myers, M). Pogonias press Charlestown, Rhode Island, pp. 86-87.

## Sheet: Table S3
Supplementary table 3. Overview of 17 immune modules identified in this study. Hub genes in modules were decided by Cor and P values.
Ensembl gene id	Cor	P values	Gene name	Cluster
ENSG00000143514	0.882561	0.00123778	tumor protein p53 binding protein 2(TP53BP2)	Type 1a
ENSG00000254585	0.87498	0.00123778	MAGE family member L2(MAGEL2)	Type 1a
ENSG00000136813	0.859621	0.00123778	Ecm29 proteasome adaptor and scaffold(ECPAS)	Type 1a
ENSG00000055118	0.858134	0.00123778	potassium voltage-gated channel subfamily H member 2(KCNH2)	Type 1a
ENSG00000198183	0.857929	0.00123778	BPI fold containing family A member 1(BPIFA1)	Type 1a
ENSG00000107186	0.852127	0.00136823	multiple PDZ domain crumbs cell polarity complex component(MPDZ)	Type 1a
ENSG00000128944	0.846766	0.00150696	kinetochore localized astrin (SPAG5) binding protein(KNSTRN)	Type 1a
ENSG00000106571	0.842183	0.00153434	GLI family zinc finger 3(GLI3)	Type 1a
ENSG00000065328	0.840775	0.00153434	minichromosome maintenance 10 replication initiation factor(MCM10)	Type 1a
ENSG00000174483	0.832534	0.00174579	Bardet-Biedl syndrome 1(BBS1)	Type 1a
ENSG00000175832	0.832073	0.00174579	ETS variant transcription factor 4(ETV4)	Type 1a
ENSG00000158352	0.831001	0.00174579	shroom family member 4(SHROOM4)	Type 1a
ENSG00000175054	0.826901	0.00190473	ATR serine/threonine kinase(ATR)	Type 1a
ENSG00000072201	0.821507	0.00195595	ligand of numb-protein X 1(LNX1)	Type 1a
ENSG00000169679	0.820115	0.00195595	BUB1 mitotic checkpoint serine/threonine kinase(BUB1)	Type 1a
ENSG00000131503	0.819855	0.00195595	ankyrin repeat and KH domain containing 1(ANKHD1)	Type 1a
ENSG00000040199	0.817485	0.00195595	PH domain and leucine rich repeat protein phosphatase 2(PHLPP2)	Type 1a
ENSG00000185950	0.81264	0.00195595	insulin receptor substrate 2(IRS2)	Type 1a
ENSG00000129988	0.810963	0.00195595	lipopolysaccharide binding protein(LBP)	Type 1a
ENSG00000100429	0.810299	0.00195595	histone deacetylase 10(HDAC10)	Type 1a
ENSG00000197579	0.810186	0.00195595	TOP1 binding arginine/serine rich protein, E3 ubiquitin ligase(TOPORS)	Type 1a
ENSG00000153930	0.810048	0.00195595	ankyrin repeat and fibronectin type III domain containing 1(ANKFN1)	Type 1a
ENSG00000138193	0.809072	0.00195595	phospholipase C epsilon 1(PLCE1)	Type 1a
ENSG00000085840	0.807052	0.00195595	origin recognition complex subunit 1(ORC1)	Type 1a
ENSG00000162511	0.806419	0.00195595	lysosomal protein transmembrane 5(LAPTM5)	Type 1a
ENSG00000130827	0.806192	0.00195595	plexin A3(PLXNA3)	Type 1a
ENSG00000185187	0.805506	0.00195595	single Ig and TIR domain containing(SIGIRR)	Type 1a
ENSG00000149218	0.804921	0.00195595	endonuclease domain containing 1(ENDOD1)	Type 1a
ENSG00000070061	0.804718	0.00195595	elongator acetyltransferase complex subunit 1(ELP1)	Type 1a
ENSG00000150637	0.803947	0.00195595	CD226 molecule(CD226)	Type 1a
ENSG00000111087	0.800975	0.00209944	GLI family zinc finger 1(GLI1)	Type 1a
ENSG00000169047	0.799464	0.00214245	insulin receptor substrate 1(IRS1)	Type 1a
ENSG00000068024	0.791085	0.00275104	histone deacetylase 4(HDAC4)	Type 1a
ENSG00000167914	0.789101	0.00278714	gasdermin A(GSDMA)	Type 1a
ENSG00000101204	0.788682	0.00278714	cholinergic receptor nicotinic alpha 4 subunit(CHRNA4)	Type 1a
ENSG00000075702	0.788007	0.00278714	WD repeat domain 62(WDR62)	Type 1a
ENSG00000171988	0.786121	0.00288098	jumonji domain containing 1C(JMJD1C)	Type 1a
ENSG00000147324	0.782752	0.00303166	multifunctional ROCO family signaling regulator 1(MFHAS1)	Type 1a
ENSG00000140525	0.781788	0.00303166	FA complementation group I(FANCI)	Type 1a
ENSG00000197635	0.781541	0.00303166	dipeptidyl peptidase 4(DPP4)	Type 1a
ENSG00000143434	0.781249	0.00303166	semaphorin 6C(SEMA6C)	Type 1a
ENSG00000169432	0.778079	0.00322271	sodium voltage-gated channel alpha subunit 9(SCN9A)	Type 1a
ENSG00000153066	0.777726	0.00322271	thioredoxin domain containing 11(TXNDC11)	Type 1a
ENSG00000160223	0.776163	0.00330309	inducible T cell costimulator ligand(ICOSLG)	Type 1a
ENSG00000125510	0.774787	0.00336702	opioid related nociceptin receptor 1(OPRL1)	Type 1a
ENSG00000164078	0.76989	0.00381113	macrophage stimulating 1 receptor(MST1R)	Type 1a
ENSG00000146918	0.768465	0.00388922	non-SMC condensin II complex subunit G2(NCAPG2)	Type 1a
ENSG00000070019	0.766973	0.00397205	guanylate cyclase 2C(GUCY2C)	Type 1a
ENSG00000002822	0.766307	0.00397205	mitotic arrest deficient 1 like 1(MAD1L1)	Type 1a
ENSG00000101276	0.764144	0.00412331	solute carrier family 52 member 3(SLC52A3)	Type 1a
ENSG00000155890	0.763615	0.00412331	tripartite motif containing 42(TRIM42)	Type 1a
ENSG00000182858	0.761737	0.00426582	ALG12 alpha-1,6-mannosyltransferase(ALG12)	Type 1a
ENSG00000149311	0.755426	0.00499098	ATM serine/threonine kinase(ATM)	Type 1a
ENSG00000166484	0.752715	0.00527505	mitogen-activated protein kinase 7(MAPK7)	Type 1a
ENSG00000181090	0.751709	0.00532226	euchromatic histone lysine methyltransferase 1(EHMT1)	Type 1a
ENSG00000183495	0.750951	0.00533515	E1A binding protein p400(EP400)	Type 1a
ENSG00000012171	0.750039	0.00537164	semaphorin 3B(SEMA3B)	Type 1a
ENSG00000124215	0.746955	0.00573086	cadherin 26(CDH26)	Type 1a
ENSG00000142606	0.74503	0.00592014	membrane metalloendopeptidase like 1(MMEL1)	Type 1a
ENSG00000125388	0.74443	0.00592014	G protein-coupled receptor kinase 4(GRK4)	Type 1a
ENSG00000205356	0.741687	0.00625356	tectonin beta-propeller repeat containing 1(TECPR1)	Type 1a
ENSG00000196535	0.73859	0.00664704	myosin XVIIIA(MYO18A)	Type 1a
ENSG00000196878	0.737602	0.00664704	laminin subunit beta 3(LAMB3)	Type 1a
ENSG00000171298	0.736967	0.00664704	alpha glucosidase(GAA)	Type 1a
ENSG00000091436	0.736815	0.00664704	mitogen-activated protein kinase kinase kinase 20(MAP3K20)	Type 1a
ENSG00000157353	0.735559	0.00675701	fucose kinase(FCSK)	Type 1a
ENSG00000197555	0.733961	0.00692826	signal induced proliferation associated 1 like 1(SIPA1L1)	Type 1a
ENSG00000100365	0.732058	0.00702463	neutrophil cytosolic factor 4(NCF4)	Type 1a
ENSG00000086015	0.73121	0.00702463	microtubule associated serine/threonine kinase 2(MAST2)	Type 1a
ENSG00000116044	0.73104	0.00702463	NFE2 like bZIP transcription factor 2(NFE2L2)	Type 1a
ENSG00000115942	0.730266	0.00702463	origin recognition complex subunit 2(ORC2)	Type 1a
ENSG00000197603	0.729953	0.00702463	ciliogenesis and planar polarity effector complex subunit 1(CPLANE1)	Type 1a
ENSG00000100979	0.72994	0.00702463	phospholipid transfer protein(PLTP)	Type 1a
ENSG00000085511	0.727196	0.00740981	mitogen-activated protein kinase kinase kinase 4(MAP3K4)	Type 1a
ENSG00000204815	0.72629	0.00747326	outer dynein arm docking complex subunit 4(ODAD4)	Type 1a
ENSG00000169129	0.725313	0.00755101	actin filament associated protein 1 like 2(AFAP1L2)	Type 1a
ENSG00000178971	0.724085	0.00767266	CST telomere replication complex component 1(CTC1)	Type 1a
ENSG00000137507	0.723564	0.00767266	leucine rich repeat containing 32(LRRC32)	Type 1a
ENSG00000108771	0.720092	0.00822633	DExH-box helicase 58(DHX58)	Type 1a
ENSG00000095970	0.719152	0.00830378	triggering receptor expressed on myeloid cells 2(TREM2)	Type 1a
ENSG00000180549	0.718629	0.00830378	fucosyltransferase 7(FUT7)	Type 1a
ENSG00000122025	0.715947	0.00864473	fms related receptor tyrosine kinase 3(FLT3)	Type 1a
ENSG00000182742	0.715854	0.00864473	homeobox B4(HOXB4)	Type 1a
ENSG00000025770	0.714321	0.00876485	non-SMC condensin II complex subunit H2(NCAPH2)	Type 1a
ENSG00000160282	0.714159	0.00876485	formimidoyltransferase cyclodeaminase(FTCD)	Type 1a
ENSG00000119508	0.713716	0.00876485	nuclear receptor subfamily 4 group A member 3(NR4A3)	Type 1a
ENSG00000179526	0.71172	0.00906858	SHANK associated RH domain interactor(SHARPIN)	Type 1a
ENSG00000174405	0.711048	0.0090999	DNA ligase 4(LIG4)	Type 1a
ENSG00000119969	0.710365	0.0090999	helicase, lymphoid specific(HELLS)	Type 1a
ENSG00000167754	0.710075	0.0090999	kallikrein related peptidase 5(KLK5)	Type 1a
ENSG00000131669	0.708322	0.00936276	ninjurin 1(NINJ1)	Type 1a
ENSG00000109501	0.706179	0.0097157	wolframin ER transmembrane glycoprotein(WFS1)	Type 1a
ENSG00000118058	0.704626	0.00994864	lysine methyltransferase 2A(KMT2A)	Type 1a
ENSG00000138592	0.702408	0.0103359	ubiquitin specific peptidase 8(USP8)	Type 1a
ENSG00000163808	0.701104	0.0105172	kinesin family member 15(KIF15)	Type 1a
ENSG00000196776	0.700651	0.0105172	CD47 molecule(CD47)	Type 1a
ENSG00000115107	0.698688	0.0108619	STEAP3 metalloreductase(STEAP3)	Type 1a
ENSG00000160299	0.697907	0.010934	pericentrin(PCNT)	Type 1a
ENSG00000129932	0.697136	0.0109747	deoxyhypusine hydroxylase(DOHH)	Type 1a
ENSG00000115317	0.696795	0.0109747	HtrA serine peptidase 2(HTRA2)	Type 1a
ENSG00000178394	0.694928	0.011309	5-hydroxytryptamine receptor 1A(HTR1A)	Type 1a
ENSG00000183230	0.694412	0.0113219	catenin alpha 3(CTNNA3)	Type 1a
ENSG00000173372	0.691993	0.0118014	complement C1q A chain(C1QA)	Type 1a
ENSG00000110713	0.689396	0.0122808	nucleoporin 98 and 96 precursor(NUP98)	Type 1a
ENSG00000134253	0.689177	0.0122808	tripartite motif containing 45(TRIM45)	Type 1a
ENSG00000004939	0.685953	0.0130056	solute carrier family 4 member 1 (Diego blood group)(SLC4A1)	Type 1a
ENSG00000013725	0.683555	0.0135338	CD6 molecule(CD6)	Type 1a
ENSG00000140009	0.682607	0.0135436	estrogen receptor 2(ESR2)	Type 1a
ENSG00000114270	0.682572	0.0135436	collagen type VII alpha 1 chain(COL7A1)	Type 1a
ENSG00000162614	0.682011	0.0135436	nexilin F-actin binding protein(NEXN)	Type 1a
ENSG00000183161	0.68142	0.0135436	FA complementation group F(FANCF)	Type 1a
ENSG00000046604	0.680852	0.0135436	desmoglein 2(DSG2)	Type 1a
ENSG00000104267	0.680833	0.0135436	carbonic anhydrase 2(CA2)	Type 1a
ENSG00000141579	0.677346	0.0143988	zinc finger protein 750(ZNF750)	Type 1a
ENSG00000213402	0.675928	0.0146821	protein tyrosine phosphatase receptor type C associated protein(PTPRCAP)	Type 1a
ENSG00000131652	0.673913	0.0151474	THO complex subunit 6(THOC6)	Type 1a
ENSG00000181751	0.672156	0.015545	macrophage immunometabolism regulator(MACIR)	Type 1a
ENSG00000103043	0.671648	0.0155673	VAC14 component of PIKFYVE complex(VAC14)	Type 1a
ENSG00000073849	0.669559	0.0160773	ST6 beta-galactoside alpha-2,6-sialyltransferase 1(ST6GAL1)	Type 1a
ENSG00000119326	0.666605	0.0168503	catenin alpha like 1(CTNNAL1)	Type 1a
ENSG00000196371	0.666258	0.0168503	fucosyltransferase 4(FUT4)	Type 1a
ENSG00000164512	0.663846	0.0174995	ankyrin repeat domain 55(ANKRD55)	Type 1a
ENSG00000162009	0.661401	0.0181758	somatostatin receptor 5(SSTR5)	Type 1a
ENSG00000196584	0.66098	0.0181758	X-ray repair cross complementing 2(XRCC2)	Type 1a
ENSG00000164164	0.659581	0.01851	OTU deubiquitinase 4(OTUD4)	Type 1a
ENSG00000151693	0.657319	0.0191538	ArfGAP with SH3 domain, ankyrin repeat and PH domain 2(ASAP2)	Type 1a
ENSG00000086232	0.656189	0.0192911	eukaryotic translation initiation factor 2 alpha kinase 1(EIF2AK1)	Type 1a
ENSG00000134574	0.656084	0.0192911	damage specific DNA binding protein 2(DDB2)	Type 1a
ENSG00000103227	0.654121	0.0198462	lipase maturation factor 1(LMF1)	Type 1a
ENSG00000121350	0.651138	0.0207499	pyridine nucleotide-disulphide oxidoreductase domain 1(PYROXD1)	Type 1a
ENSG00000117748	0.650839	0.0207499	replication protein A2(RPA2)	Type 1a
ENSG00000109016	0.64983	0.0209728	dehydrogenase/reductase 7B(DHRS7B)	Type 1a
ENSG00000002016	0.644389	0.0227926	RAD52 homolog, DNA repair protein(RAD52)	Type 1a
ENSG00000148926	0.644346	0.0227926	adrenomedullin(ADM)	Type 1a
ENSG00000163629	0.642512	0.023303	protein tyrosine phosphatase non-receptor type 13(PTPN13)	Type 1a
ENSG00000196549	0.642256	0.023303	membrane metalloendopeptidase(MME)	Type 1a
ENSG00000078898	0.641108	0.0236049	BPI fold containing family B member 2(BPIFB2)	Type 1a
ENSG00000126773	0.636337	0.0254635	pecanex 4(PCNX4)	Type 1a
ENSG00000130158	0.634126	0.02614	dedicator of cytokinesis 6(DOCK6)	Type 1a
ENSG00000120690	0.633977	0.02614	E74 like ETS transcription factor 1(ELF1)	Type 1a
ENSG00000036672	0.631326	0.0270082	ubiquitin specific peptidase 2(USP2)	Type 1a
ENSG00000136286	0.631229	0.0270082	myosin IG(MYO1G)	Type 1a
ENSG00000139428	0.630197	0.0272928	metabolism of cobalamin associated B(MMAB)	Type 1a
ENSG00000182150	0.629441	0.0274519	ERCC excision repair 6 like 2(ERCC6L2)	Type 1a
ENSG00000198734	0.62683	0.028485	coagulation factor V(F5)	Type 1a
ENSG00000005471	0.62135	0.0308932	ATP binding cassette subfamily B member 4(ABCB4)	Type 1a
ENSG00000085449	0.621108	0.0308932	WD repeat and FYVE domain containing 1(WDFY1)	Type 1a
ENSG00000114013	0.61846	0.0320419	CD86 molecule(CD86)	Type 1a
ENSG00000136011	0.614376	0.0337206	stabilin 2(STAB2)	Type 1a
ENSG00000125965	0.614027	0.0337206	growth differentiation factor 5(GDF5)	Type 1a
ENSG00000102871	0.613754	0.0337206	TNFRSF1A associated via death domain(TRADD)	Type 1a
ENSG00000198835	0.613647	0.0337206	gap junction protein gamma 2(GJC2)	Type 1a
ENSG00000213024	0.613157	0.0337643	nucleoporin 62(NUP62)	Type 1a
ENSG00000106331	0.612365	0.0339724	paired box 4(PAX4)	Type 1a
ENSG00000136560	0.610682	0.0346694	TRAF family member associated NFKB activator(TANK)	Type 1a
ENSG00000286219	0.607955	0.0359642	notch 2 N-terminal like C(NOTCH2NLC)	Type 1a
ENSG00000120156	0.607176	0.0360271	TEK receptor tyrosine kinase(TEK)	Type 1a
ENSG00000078061	0.607033	0.0360271	A-Raf proto-oncogene, serine/threonine kinase(ARAF)	Type 1a
ENSG00000242689	0.602695	0.0381087	ciliary neurotrophic factor(CNTF)	Type 1a
ENSG00000170271	0.602621	0.0381087	fatty acid hydroxylase domain containing 2(FAXDC2)	Type 1a
ENSG00000168484	0.599372	0.0398136	surfactant protein C(SFTPC)	Type 1a
ENSG00000134352	0.598008	0.0404012	interleukin 6 cytokine family signal transducer(IL6ST)	Type 1a
ENSG00000106692	0.59594	0.0414354	fukutin(FKTN)	Type 1a
ENSG00000197859	0.595231	0.0416272	ADAMTS like 2(ADAMTSL2)	Type 1a
ENSG00000164690	0.594692	0.0417128	sonic hedgehog signaling molecule(SHH)	Type 1a
ENSG00000141655	0.59295	0.0423602	TNF receptor superfamily member 11a(TNFRSF11A)	Type 1a
ENSG00000111276	0.592486	0.0423602	cyclin dependent kinase inhibitor 1B(CDKN1B)	Type 1a
ENSG00000186918	0.59247	0.0423602	zinc finger protein 395(ZNF395)	Type 1a
ENSG00000162129	0.591367	0.0428099	ClpB family mitochondrial disaggregase(CLPB)	Type 1a
ENSG00000143315	0.582451	0.0485306	phosphatidylinositol glycan anchor biosynthesis class M(PIGM)	Type 1a
ENSG00000011275	0.581982	0.0485766	ring finger protein 216(RNF216)	Type 1a
ENSG00000176919	0.579086	0.0501938	complement C8 gamma chain(C8G)	Type 1a
ENSG00000104368	0.578908	0.0501938	plasminogen activator, tissue type(PLAT)	Type 1a
ENSG00000181195	0.578076	0.0502422	proenkephalin(PENK)	Type 1a
ENSG00000035664	0.57804	0.0502422	death associated protein kinase 2(DAPK2)	Type 1a
ENSG00000169217	0.575767	0.0513217	CD2 cytoplasmic tail binding protein 2(CD2BP2)	Type 1a
ENSG00000159650	0.575756	0.0513217	urocanate hydratase 1(UROC1)	Type 1a
ENSG00000163902	0.574262	0.0521283	ribophorin I(RPN1)	Type 1a
ENSG00000104973	0.569815	0.0551849	mediator complex subunit 25(MED25)	Type 1a
ENSG00000185758	0.567489	0.0566859	claudin 24(CLDN24)	Type 1a
ENSG00000205084	0.567052	0.0567155	transmembrane protein 231(TMEM231)	Type 1a
ENSG00000130939	0.566572	0.0567801	ubiquitination factor E4B(UBE4B)	Type 1a
ENSG00000143627	0.565898	0.0569985	pyruvate kinase L/R(PKLR)	Type 1a
ENSG00000103187	0.563385	0.058684	coactosin like F-actin binding protein 1(COTL1)	Type 1a
ENSG00000113368	0.562855	0.0587926	lamin B1(LMNB1)	Type 1a
ENSG00000145623	0.561838	0.0592952	oncostatin M receptor(OSMR)	Type 1a
ENSG00000165457	0.559133	0.0611872	folate receptor beta(FOLR2)	Type 1a
ENSG00000166126	0.557793	0.0617731	amnion associated transmembrane protein(AMN)	Type 1a
ENSG00000127241	0.557641	0.0617731	MBL associated serine protease 1(MASP1)	Type 1a
ENSG00000134057	0.557019	0.0619644	cyclin B1(CCNB1)	Type 1a
ENSG00000174527	0.555921	0.0623874	myosin IH(MYO1H)	Type 1a
ENSG00000043591	0.555458	0.0623874	adrenoceptor beta 1(ADRB1)	Type 1a
ENSG00000136305	0.555248	0.0623874	cell death inducing DFFA like effector b(CIDEB)	Type 1a
ENSG00000100219	0.55475	0.0623874	X-box binding protein 1(XBP1)	Type 1a
ENSG00000135249	0.554575	0.0623874	RAD50 interactor 1(RINT1)	Type 1a
ENSG00000075884	0.55372	0.0624428	Rho GTPase activating protein 15(ARHGAP15)	Type 1a
ENSG00000142871	0.553407	0.0624428	cellular communication network factor 1(CCN1)	Type 1a
ENSG00000138760	0.553363	0.0624428	scavenger receptor class B member 2(SCARB2)	Type 1a
ENSG00000011600	0.552651	0.0627207	transmembrane immune signaling adaptor TYROBP(TYROBP)	Type 1a
ENSG00000140564	0.55116	0.0636083	furin, paired basic amino acid cleaving enzyme(FURIN)	Type 1a
ENSG00000124602	0.550835	0.0636083	unc-5 family C-terminal like(UNC5CL)	Type 1a
ENSG00000173391	0.549528	0.0643937	oxidized low density lipoprotein receptor 1(OLR1)	Type 1a
ENSG00000026508	0.547115	0.0661369	CD44 molecule (Indian blood group)(CD44)	Type 1a
ENSG00000117713	0.545981	0.0667943	AT-rich interaction domain 1A(ARID1A)	Type 1a
ENSG00000189079	0.545201	0.0671469	AT-rich interaction domain 2(ARID2)	Type 1a
ENSG00000187608	0.544805	0.0671651	ISG15 ubiquitin like modifier(ISG15)	Type 1a
ENSG00000169403	0.544101	0.0674539	platelet activating factor receptor(PTAFR)	Type 1a
ENSG00000077150	0.540968	0.0698972	nuclear factor kappa B subunit 2(NFKB2)	Type 1a
ENSG00000204103	0.538936	0.0713966	MAF bZIP transcription factor B(MAFB)	Type 1a
ENSG00000106804	0.53843	0.0715168	complement C5(C5)	Type 1a
ENSG00000087077	0.536061	0.0731192	thyroid hormone receptor interactor 6(TRIP6)	Type 1a
ENSG00000171885	0.535938	0.0731192	aquaporin 4(AQP4)	Type 1a
ENSG00000125831	0.530881	0.0775494	cystatin 11(CST11)	Type 1a
ENSG00000118520	0.529836	0.0781984	arginase 1(ARG1)	Type 1a
ENSG00000144535	0.529035	0.078613	DIS3 like 3-5 exoribonuclease 2(DIS3L2)	Type 1a
ENSG00000136160	0.528276	0.0789879	endothelin receptor type B(EDNRB)	Type 1a
ENSG00000145839	0.527434	0.0794467	interleukin 9(IL9)	Type 1a
ENSG00000131059	0.525291	0.081197	BPI fold containing family A member 3(BPIFA3)	Type 1a
ENSG00000064393	0.524175	0.0819393	homeodomain interacting protein kinase 2(HIPK2)	Type 1a
ENSG00000198746	0.52283	0.082794	G-patch domain containing 3(GPATCH3)	Type 1a
ENSG00000196843	0.52258	0.082794	AT-rich interaction domain 5A(ARID5A)	Type 1a
ENSG00000168000	0.521301	0.083713	BSCL2 lipid droplet biogenesis associated, seipin(BSCL2)	Type 1a
ENSG00000173511	0.519408	0.0852687	vascular endothelial growth factor B(VEGFB)	Type 1a
ENSG00000092098	0.515651	0.0888052	ring finger protein 31(RNF31)	Type 1a
ENSG00000131378	0.513519	0.0906841	raftlin, lipid raft linker 1(RFTN1)	Type 1a
ENSG00000106785	0.512714	0.0911493	tripartite motif containing 14(TRIM14)	Type 1a
ENSG00000109321	0.511189	0.0923987	amphiregulin(AREG)	Type 1a
ENSG00000166436	0.510713	0.0925101	tripartite motif containing 66(TRIM66)	Type 1a
ENSG00000174004	0.508711	0.0942985	negative regulator of reactive oxygen species(NRROS)	Type 1a
ENSG00000128271	0.507083	0.0944112	adenosine A2a receptor(ADORA2A)	Type 1a
ENSG00000160185	0.506911	0.0944112	ubiquitin associated and SH3 domain containing A(UBASH3A)	Type 1a
ENSG00000123064	0.506906	0.0944112	DEAD-box helicase 54(DDX54)	Type 1a
ENSG00000139537	0.506896	0.0944112	coiled-coil domain containing 65(CCDC65)	Type 1a
ENSG00000151611	0.50676	0.0944112	metabolism of cobalamin associated A(MMAA)	Type 1a
ENSG00000137509	0.505617	0.0949022	prolylcarboxypeptidase(PRCP)	Type 1a
ENSG00000064313	0.505582	0.0949022	TATA-box binding protein associated factor 2(TAF2)	Type 1a
ENSG00000203618	0.503546	0.096384	glycoprotein Ib platelet subunit beta(GP1BB)	Type 1a
ENSG00000189409	0.503452	0.096384	matrix metallopeptidase 23B(MMP23B)	Type 1a
ENSG00000185436	0.503152	0.096384	interferon lambda receptor 1(IFNLR1)	Type 1a
ENSG00000136999	0.502548	0.0964514	cellular communication network factor 3(CCN3)	Type 1a
ENSG00000060140	0.502368	0.0964514	serine/threonine/tyrosine kinase 1(STYK1)	Type 1a
ENSG00000239697	0.501825	0.0966544	TNF superfamily member 12(TNFSF12)	Type 1a
ENSG00000112984	0.501268	0.096874	kinesin family member 20A(KIF20A)	Type 1a
ENSG00000270765	0.500651	0.097162	growth arrest specific 2 like 2(GAS2L2)	Type 1a
ENSG00000067369	0.497596	0.100197	tumor protein p53 binding protein 1(TP53BP1)	Type 1a
ENSG00000094631	0.497133	0.100316	histone deacetylase 6(HDAC6)	Type 1a
ENSG00000176890	0.49461	0.1028	thymidylate synthetase(TYMS)	Type 1a
ENSG00000117090	0.492848	0.103726	signaling lymphocytic activation molecule family member 1(SLAMF1)	Type 1a
ENSG00000028137	0.492743	0.103726	TNF receptor superfamily member 1B(TNFRSF1B)	Type 1a
ENSG00000106809	0.492738	0.103726	osteoglycin(OGN)	Type 1a
ENSG00000198056	0.491955	0.104024	DNA primase subunit 1(PRIM1)	Type 1a
ENSG00000186635	0.49177	0.104024	ArfGAP with RhoGAP domain, ankyrin repeat and PH domain 1(ARAP1)	Type 1a
ENSG00000080618	0.488018	0.108026	carboxypeptidase B2(CPB2)	Type 1a
ENSG00000105939	0.487108	0.108322	zinc finger CCCH-type containing, antiviral 1(ZC3HAV1)	Type 1a
ENSG00000156140	0.487058	0.108322	ADAM metallopeptidase with thrombospondin type 1 motif 3(ADAMTS3)	Type 1a
ENSG00000116161	0.485958	0.109214	calcyclin binding protein(CACYBP)	Type 1a
ENSG00000161911	0.483805	0.111389	triggering receptor expressed on myeloid cells like 1(TREML1)	Type 1a
ENSG00000137713	0.48335	0.111511	protein phosphatase 2 scaffold subunit Abeta(PPP2R1B)	Type 1a
ENSG00000269858	0.482637	0.111948	egl-9 family hypoxia inducible factor 2(EGLN2)	Type 1a
ENSG00000153767	0.481025	0.11349	general transcription factor IIE subunit 1(GTF2E1)	Type 1a
ENSG00000149635	0.48006	0.114244	osteoclast stimulatory transmembrane protein(OCSTAMP)	Type 1a
ENSG00000273611	0.479455	0.114387	zinc finger HIT-type containing 3(ZNHIT3)	Type 1a
ENSG00000170917	0.478898	0.114387	nudix hydrolase 6(NUDT6)	Type 1a
ENSG00000100983	0.478687	0.114387	glutathione synthetase(GSS)	Type 1a
ENSG00000169704	0.478537	0.114387	glycoprotein IX platelet(GP9)	Type 1a
ENSG00000109854	0.475659	0.117151	HIV-1 Tat interactive protein 2(HTATIP2)	Type 1a
ENSG00000128602	0.475613	0.117151	smoothened, frizzled class receptor(SMO)	Type 1a
ENSG00000165702	0.475111	0.11724	growth factor independent 1B transcriptional repressor(GFI1B)	Type 1a
ENSG00000204574	0.474843	0.11724	ATP binding cassette subfamily F member 1(ABCF1)	Type 1a
ENSG00000180053	0.47373	0.117591	NK2 homeobox 6(NKX2-6)	Type 1a
ENSG00000172037	0.473583	0.117591	laminin subunit beta 2(LAMB2)	Type 1a
ENSG00000165970	0.473522	0.117591	solute carrier family 6 member 5(SLC6A5)	Type 1a
ENSG00000133111	0.470469	0.120611	regulatory factor X associated protein(RFXAP)	Type 1a
ENSG00000128272	0.470436	0.120611	activating transcription factor 4(ATF4)	Type 1a
ENSG00000114646	0.468046	0.12323	chondroitin sulfate proteoglycan 5(CSPG5)	Type 1a
ENSG00000005339	0.46747	0.123526	CREB binding protein(CREBBP)	Type 1a
ENSG00000124256	0.466667	0.124118	Z-DNA binding protein 1(ZBP1)	Type 1a
ENSG00000159840	0.464688	0.126247	zyxin(ZYX)	Type 1a
ENSG00000187871	0.463143	0.127422	GDNF family receptor alpha like(GFRAL)	Type 1a
ENSG00000147804	0.463102	0.127422	solute carrier family 39 member 4(SLC39A4)	Type 1a
ENSG00000115598	0.46264	0.127576	interleukin 1 receptor like 2(IL1RL2)	Type 1a
ENSG00000077420	0.461466	0.128673	amyloid beta precursor protein binding family B member 1 interacting protein(APBB1IP)	Type 1a
ENSG00000135424	0.460699	0.129234	integrin subunit alpha 7(ITGA7)	Type 1a
ENSG00000187554	0.459813	0.129955	toll like receptor 5(TLR5)	Type 1a
ENSG00000197323	0.457816	0.132124	tripartite motif containing 33(TRIM33)	Type 1a
ENSG00000057657	0.457507	0.132124	PR/SET domain 1(PRDM1)	Type 1a
ENSG00000104903	0.453842	0.13651	LYL1 basic helix-loop-helix family member(LYL1)	Type 1a
ENSG00000157601	0.453597	0.13651	MX dynamin like GTPase 1(MX1)	Type 1a
ENSG00000137574	0.450473	0.140372	trimethylguanosine synthase 1(TGS1)	Type 1a
ENSG00000061273	0.447984	0.143097	histone deacetylase 7(HDAC7)	Type 1a
ENSG00000181830	0.447852	0.143097	solute carrier family 35 member C1(SLC35C1)	Type 1a
ENSG00000105976	0.447121	0.143644	MET proto-oncogene, receptor tyrosine kinase(MET)	Type 1a
ENSG00000141499	0.446448	0.144112	WD repeat containing antisense to TP53(WRAP53)	Type 1a
ENSG00000167083	0.446035	0.14421	G protein subunit gamma transducin 2(GNGT2)	Type 1a
ENSG00000162676	0.444967	0.145045	growth factor independent 1 transcriptional repressor(GFI1)	Type 1a
ENSG00000164946	0.444762	0.145045	FRAS1 related extracellular matrix 1(FREM1)	Type 1a
ENSG00000158458	0.443672	0.145781	neuregulin 2(NRG2)	Type 1a
ENSG00000100804	0.443498	0.145781	proteasome 20S subunit beta 5(PSMB5)	Type 1a
ENSG00000178372	0.443221	0.145781	calmodulin like 5(CALML5)	Type 1a
ENSG00000092067	0.440895	0.148333	CCAAT enhancer binding protein epsilon(CEBPE)	Type 1a
ENSG00000139192	0.440765	0.148333	TAP binding protein like(TAPBPL)	Type 1a
ENSG00000164818	0.439833	0.149189	dynein axonemal assembly factor 5(DNAAF5)	Type 1a
ENSG00000164136	0.437221	0.152507	interleukin 15(IL15)	Type 1a
ENSG00000126561	0.436587	0.152939	signal transducer and activator of transcription 5A(STAT5A)	Type 1a
ENSG00000158856	0.435894	0.153108	dematin actin binding protein(DMTN)	Type 1a
ENSG00000104921	0.435707	0.153108	Fc epsilon receptor II(FCER2)	Type 1a
ENSG00000108582	0.435452	0.153108	carboxypeptidase D(CPD)	Type 1a
ENSG00000103056	0.434051	0.154675	sphingomyelin phosphodiesterase 3(SMPD3)	Type 1a
ENSG00000167604	0.43347	0.155035	NFKB inhibitor delta(NFKBID)	Type 1a
ENSG00000004478	0.431815	0.155932	FKBP prolyl isomerase 4(FKBP4)	Type 1a
ENSG00000141524	0.4318	0.155932	transmembrane channel like 6(TMC6)	Type 1a
ENSG00000167984	0.431516	0.155932	NLR family CARD domain containing 3(NLRC3)	Type 1a
ENSG00000226979	0.430637	0.156739	lymphotoxin alpha(LTA)	Type 1a
ENSG00000165409	0.429812	0.157467	thyroid stimulating hormone receptor(TSHR)	Type 1a
ENSG00000164307	0.428617	0.158753	endoplasmic reticulum aminopeptidase 1(ERAP1)	Type 1a
ENSG00000080293	0.428231	0.158831	secretin receptor(SCTR)	Type 1a
ENSG00000101333	0.42729	0.15974	phospholipase C beta 4(PLCB4)	Type 1a
ENSG00000134333	0.426109	0.161015	lactate dehydrogenase A(LDHA)	Type 1a
ENSG00000168078	0.42533	0.161688	PDZ binding kinase(PBK)	Type 1a
ENSG00000106624	0.424635	0.162235	AE binding protein 1(AEBP1)	Type 1a
ENSG00000144895	0.424278	0.162272	eukaryotic translation initiation factor 2A(EIF2A)	Type 1a
ENSG00000215041	0.423849	0.162419	neuralized E3 ubiquitin protein ligase 4(NEURL4)	Type 1a
ENSG00000120280	0.422737	0.163602	TLR adaptor interacting with endolysosomal SLC15A4(TASL)	Type 1a
ENSG00000129219	0.422369	0.163658	phospholipase D2(PLD2)	Type 1a
ENSG00000138413	0.421187	0.164954	isocitrate dehydrogenase (NADP(+)) 1(IDH1)	Type 1a
ENSG00000143952	0.419202	0.166606	VPS54 subunit of GARP complex(VPS54)	Type 1a
ENSG00000174944	0.41914	0.166606	purinergic receptor P2Y14(P2RY14)	Type 1a
ENSG00000172575	0.419116	0.166606	RAS guanyl releasing protein 1(RASGRP1)	Type 1a
ENSG00000156299	0.418432	0.167068	TIAM Rac1 associated GEF 1(TIAM1)	Type 1a
ENSG00000241258	0.41772	0.167068	CGRP receptor component(CRCP)	Type 1a
ENSG00000140279	0.417464	0.167068	dual oxidase 2(DUOX2)	Type 1a
ENSG00000107611	0.417373	0.167068	cubilin(CUBN)	Type 1a
ENSG00000146072	0.417172	0.167068	TNF receptor superfamily member 21(TNFRSF21)	Type 1a
ENSG00000113739	0.415491	0.169149	stanniocalcin 2(STC2)	Type 1a
ENSG00000106404	0.414634	0.169968	claudin 15(CLDN15)	Type 1a
ENSG00000134215	0.413666	0.170961	vav guanine nucleotide exchange factor 3(VAV3)	Type 1a
ENSG00000172215	0.411186	0.17363	C-X-C motif chemokine receptor 6(CXCR6)	Type 1a
ENSG00000152402	0.410782	0.17363	guanylate cyclase 1 soluble subunit alpha 2(GUCY1A2)	Type 1a
ENSG00000160741	0.410775	0.17363	CREB regulated transcription coactivator 2(CRTC2)	Type 1a
ENSG00000106789	0.410649	0.17363	coronin 2A(CORO2A)	Type 1a
ENSG00000112039	0.408575	0.176141	FA complementation group E(FANCE)	Type 1a
ENSG00000159307	0.408075	0.176141	signal peptide, CUB domain and EGF like domain containing 1(SCUBE1)	Type 1a
ENSG00000196660	0.408075	0.176141	solute carrier family 30 member 10(SLC30A10)	Type 1a
ENSG00000107862	0.407129	0.177121	golgi brefeldin A resistant guanine nucleotide exchange factor 1(GBF1)	Type 1a
ENSG00000123815	0.405979	0.178429	coenzyme Q8B(COQ8B)	Type 1a
ENSG00000028277	0.4034	0.182033	POU class 2 homeobox 2(POU2F2)	Type 1a
ENSG00000196639	0.401136	0.18517	histamine receptor H1(HRH1)	Type 1a
ENSG00000075240	0.399786	0.186723	GRAM domain containing 4(GRAMD4)	Type 1a
ENSG00000105550	0.39953	0.186723	fibroblast growth factor 21(FGF21)	Type 1a
ENSG00000171453	0.399006	0.187046	RNA polymerase I and III subunit C(POLR1C)	Type 1a
ENSG00000189108	0.396519	0.190236	interleukin 1 receptor accessory protein like 2(IL1RAPL2)	Type 1a
ENSG00000163661	0.396237	0.190236	pentraxin 3(PTX3)	Type 1a
ENSG00000169016	0.396088	0.190236	E2F transcription factor 6(E2F6)	Type 1a
ENSG00000110799	0.391354	0.197605	von Willebrand factor(VWF)	Type 1a
ENSG00000100599	0.390516	0.198133	Ras and Rab interactor 3(RIN3)	Type 1a
ENSG00000213047	0.390386	0.198133	DENN domain containing 1B(DENND1B)	Type 1a
ENSG00000166603	0.389213	0.199569	melanocortin 4 receptor(MC4R)	Type 1a
ENSG00000160323	0.388447	0.199616	ADAM metallopeptidase with thrombospondin type 1 motif 13(ADAMTS13)	Type 1a
ENSG00000105374	0.388371	0.199616	natural killer cell granule protein 7(NKG7)	Type 1a
ENSG00000204257	0.388206	0.199616	major histocompatibility complex, class II, DM alpha(HLA-DMA)	Type 1a
ENSG00000123080	0.386448	0.202056	cyclin dependent kinase inhibitor 2C(CDKN2C)	Type 1a
ENSG00000177426	0.384032	0.205649	TGFB induced factor homeobox 1(TGIF1)	Type 1a
ENSG00000198829	0.382377	0.207758	succinate receptor 1(SUCNR1)	Type 1a
ENSG00000159479	0.382162	0.207758	mediator complex subunit 8(MED8)	Type 1a
ENSG00000181104	0.380401	0.210261	coagulation factor II thrombin receptor(F2R)	Type 1a
ENSG00000166278	0.372308	0.224166	complement C2(C2)	Type 1a
ENSG00000163421	0.371692	0.224684	prokineticin 2(PROK2)	Type 1a
ENSG00000149968	0.370742	0.225351	matrix metallopeptidase 3(MMP3)	Type 1a
ENSG00000157017	0.370662	0.225351	ghrelin and obestatin prepropeptide(GHRL)	Type 1a
ENSG00000111540	0.3691	0.22761	RAB5B, member RAS oncogene family(RAB5B)	Type 1a
ENSG00000144354	0.365228	0.234194	cell division cycle associated 7(CDCA7)	Type 1a
ENSG00000169925	0.36477	0.234425	bromodomain containing 3(BRD3)	Type 1a
ENSG00000171532	0.363178	0.236792	neuronal differentiation 2(NEUROD2)	Type 1a
ENSG00000119638	0.362658	0.237143	NIMA related kinase 9(NEK9)	Type 1a
ENSG00000164404	0.36179	0.237658	growth differentiation factor 9(GDF9)	Type 1a
ENSG00000117298	0.361541	0.237658	endothelin converting enzyme 1(ECE1)	Type 1a
ENSG00000144455	0.361119	0.237658	sulfatase modifying factor 1(SUMF1)	Type 1a
ENSG00000087266	0.36105	0.237658	SH3 domain binding protein 2(SH3BP2)	Type 1a
ENSG00000100815	0.359564	0.239839	thyroid hormone receptor interactor 11(TRIP11)	Type 1a
ENSG00000112992	0.357737	0.242681	nicotinamide nucleotide transhydrogenase(NNT)	Type 1a
ENSG00000177425	0.356143	0.244074	pro-apoptotic WT1 regulator(PAWR)	Type 1a
ENSG00000110944	0.356009	0.244074	interleukin 23 subunit alpha(IL23A)	Type 1a
ENSG00000149922	0.354479	0.245733	T-box transcription factor 6(TBX6)	Type 1a
ENSG00000186599	0.353233	0.247489	defensin beta 105B(DEFB105B)	Type 1a
ENSG00000069122	0.352805	0.247674	adhesion G protein-coupled receptor F5(ADGRF5)	Type 1a
ENSG00000168724	0.351443	0.249661	DnaJ heat shock protein family (Hsp40) member C21(DNAJC21)	Type 1a
ENSG00000111241	0.349702	0.252392	fibroblast growth factor 6(FGF6)	Type 1a
ENSG00000071677	0.348621	0.253851	prolactin releasing hormone(PRLH)	Type 1a
ENSG00000276231	0.343845	0.262617	phosphoinositide-3-kinase regulatory subunit 6(PIK3R6)	Type 1a
ENSG00000165240	0.340413	0.268838	ATPase copper transporting alpha(ATP7A)	Type 1a
ENSG00000205038	0.338019	0.272516	PKHD1 like 1(PKHD1L1)	Type 1a
ENSG00000072210	0.337927	0.272516	aldehyde dehydrogenase 3 family member A2(ALDH3A2)	Type 1a
ENSG00000112981	0.336625	0.274484	NME/NM23 family member 5(NME5)	Type 1a
ENSG00000163374	0.334865	0.277404	YY1 associated protein 1(YY1AP1)	Type 1a
ENSG00000117560	0.333459	0.279606	Fas ligand(FASLG)	Type 1a
ENSG00000071794	0.332974	0.279861	helicase like transcription factor(HLTF)	Type 1a
ENSG00000163823	0.332658	0.279861	C-C motif chemokine receptor 1(CCR1)	Type 1a
ENSG00000101974	0.332069	0.280379	ATPase phospholipid transporting 11C(ATP11C)	Type 1a
ENSG00000129007	0.330745	0.282421	calmodulin like 4(CALML4)	Type 1a
ENSG00000182512	0.325276	0.292467	glutaredoxin 5(GLRX5)	Type 1a
ENSG00000127554	0.318639	0.306002	growth factor, augmenter of liver regeneration(GFER)	Type 1a
ENSG00000125352	0.317601	0.307513	ring finger protein 113A(RNF113A)	Type 1a
ENSG00000100425	0.315584	0.311177	bromodomain containing 1(BRD1)	Type 1a
ENSG00000139178	0.314121	0.313636	complement C1r subcomponent like(C1RL)	Type 1a
ENSG00000197046	0.313481	0.313733	sialic acid binding Ig like lectin 15(SIGLEC15)	Type 1a
ENSG00000165406	0.313383	0.313733	membrane associated ring-CH-type finger 8(MARCHF8)	Type 1a
ENSG00000131808	0.312861	0.31412	follicle stimulating hormone subunit beta(FSHB)	Type 1a
ENSG00000144161	0.311574	0.3162	zinc finger CCCH-type containing 8(ZC3H8)	Type 1a
ENSG00000154153	0.304918	0.330358	reticulophagy regulator 1(RETREG1)	Type 1a
ENSG00000124782	0.304533	0.330434	ras responsive element binding protein 1(RREB1)	Type 1a
ENSG00000117322	0.303754	0.331406	complement C3d receptor 2(CR2)	Type 1a
ENSG00000170759	0.301949	0.334371	kinesin family member 5B(KIF5B)	Type 1a
ENSG00000184916	0.301334	0.334371	jagged canonical Notch ligand 2(JAG2)	Type 1a
ENSG00000158169	0.301264	0.334371	FA complementation group C(FANCC)	Type 1a
ENSG00000128016	0.301051	0.334371	ZFP36 ring finger protein(ZFP36)	Type 1a
ENSG00000142611	0.300245	0.335413	PR/SET domain 16(PRDM16)	Type 1a
ENSG00000064932	0.299326	0.336149	strawberry notch homolog 2(SBNO2)	Type 1a
ENSG00000143257	0.299223	0.336149	nuclear receptor subfamily 1 group I member 3(NR1I3)	Type 1a
ENSG00000104722	0.290494	0.355598	neurofilament medium chain(NEFM)	Type 1a
ENSG00000016602	0.288083	0.360469	chloride channel accessory 4(CLCA4)	Type 1a
ENSG00000176903	0.287442	0.361144	PNMA family member 1(PNMA1)	Type 1a
ENSG00000164751	0.286575	0.362358	peroxisomal biogenesis factor 2(PEX2)	Type 1a
ENSG00000056972	0.286038	0.362787	TRAF3 interacting protein 2(TRAF3IP2)	Type 1a
ENSG00000167286	0.285672	0.362811	CD3 delta subunit of T-cell receptor complex(CD3D)	Type 1a
ENSG00000204977	0.283642	0.366066	tripartite motif containing 13(TRIM13)	Type 1a
ENSG00000149735	0.283595	0.366066	glycoprotein hormone subunit alpha 2(GPHA2)	Type 1a
ENSG00000205884	0.28268	0.366926	defensin beta 136(DEFB136)	Type 1a
ENSG00000136104	0.282365	0.366926	ribonuclease H2 subunit B(RNASEH2B)	Type 1a
ENSG00000221829	0.282167	0.366926	FA complementation group G(FANCG)	Type 1a
ENSG00000105697	0.279085	0.372169	hepcidin antimicrobial peptide(HAMP)	Type 1a
ENSG00000119977	0.278653	0.372169	tectonic family member 3(TCTN3)	Type 1a
ENSG00000153898	0.278453	0.372169	mucolipin TRP cation channel 2(MCOLN2)	Type 1a
ENSG00000176928	0.278201	0.372169	glucosaminyl (N-acetyl) transferase 4(GCNT4)	Type 1a
ENSG00000074181	0.277066	0.37359	notch receptor 3(NOTCH3)	Type 1a
ENSG00000188676	0.276597	0.37359	indoleamine 2,3-dioxygenase 2(IDO2)	Type 1a
ENSG00000213949	0.276545	0.37359	integrin subunit alpha 1(ITGA1)	Type 1a
ENSG00000131482	0.274763	0.377019	glucose-6-phosphatase catalytic subunit 1(G6PC1)	Type 1a
ENSG00000089597	0.268995	0.390174	glucosidase II alpha subunit(GANAB)	Type 1a
ENSG00000005844	0.264241	0.401041	integrin subunit alpha L(ITGAL)	Type 1a
ENSG00000077152	0.2633	0.402484	ubiquitin conjugating enzyme E2 T(UBE2T)	Type 1a
ENSG00000174808	0.262859	0.402681	betacellulin(BTC)	Type 1a
ENSG00000147896	0.262302	0.403169	interferon kappa(IFNK)	Type 1a
ENSG00000102524	0.260564	0.406607	TNF superfamily member 13b(TNFSF13B)	Type 1a
ENSG00000188784	0.259305	0.408854	phospholipase A2 group IIE(PLA2G2E)	Type 1a
ENSG00000162493	0.25788	0.409804	podoplanin(PDPN)	Type 1a
ENSG00000030582	0.257846	0.409804	granulin precursor(GRN)	Type 1a
ENSG00000258818	0.25784	0.409804	ribonuclease A family member 4(RNASE4)	Type 1a
ENSG00000112234	0.254166	0.418149	F-box and leucine rich repeat protein 4(FBXL4)	Type 1a
ENSG00000206561	0.252172	0.420734	collagen like tail subunit of asymmetric acetylcholinesterase(COLQ)	Type 1a
ENSG00000069482	0.252153	0.420734	galanin and GMAP prepropeptide(GAL)	Type 1a
ENSG00000144852	0.252054	0.420734	nuclear receptor subfamily 1 group I member 2(NR1I2)	Type 1a
ENSG00000142507	0.250667	0.42333	proteasome 20S subunit beta 6(PSMB6)	Type 1a
ENSG00000148400	0.24746	0.430589	notch receptor 1(NOTCH1)	Type 1a
ENSG00000168811	0.243025	0.439188	interleukin 12A(IL12A)	Type 1a
ENSG00000204264	0.243021	0.439188	proteasome 20S subunit beta 8(PSMB8)	Type 1a
ENSG00000267206	0.242158	0.440468	lipocalin 6(LCN6)	Type 1a
ENSG00000100911	0.240829	0.442956	proteasome activator subunit 2(PSME2)	Type 1a
ENSG00000160593	0.23377	0.460038	junction adhesion molecule like(JAML)	Type 1a
ENSG00000062038	0.233069	0.460038	cadherin 3(CDH3)	Type 1a
ENSG00000157456	0.232888	0.460038	cyclin B2(CCNB2)	Type 1a
ENSG00000160255	0.232505	0.460038	integrin subunit beta 2(ITGB2)	Type 1a
ENSG00000082512	0.232449	0.460038	TNF receptor associated factor 5(TRAF5)	Type 1a
ENSG00000176907	0.228674	0.469057	transcriptional and immune response regulator(TCIM)	Type 1a
ENSG00000092531	0.226467	0.473948	synaptosome associated protein 23(SNAP23)	Type 1a
ENSG00000130150	0.220753	0.488342	motile sperm domain containing 2(MOSPD2)	Type 1a
ENSG00000187049	0.21393	0.506009	transmembrane protein 216(TMEM216)	Type 1a
ENSG00000171916	0.213239	0.50685	galectin 9C(LGALS9C)	Type 1a
ENSG00000122592	0.212561	0.507656	homeobox A7(HOXA7)	Type 1a
ENSG00000179630	0.211268	0.509749	laccase domain containing 1(LACC1)	Type 1a
ENSG00000175315	0.211031	0.509749	cystatin E/M(CST6)	Type 1a
ENSG00000089685	0.210141	0.511142	baculoviral IAP repeat containing 5(BIRC5)	Type 1a
ENSG00000087253	0.207836	0.516462	lysophosphatidylcholine acyltransferase 2(LPCAT2)	Type 1a
ENSG00000243649	0.203556	0.526983	complement factor B(CFB)	Type 1a
ENSG00000124664	0.203291	0.526983	SAM pointed domain containing ETS transcription factor(SPDEF)	Type 1a
ENSG00000174837	0.20226	0.52859	adhesion G protein-coupled receptor E1(ADGRE1)	Type 1a
ENSG00000036054	0.201936	0.52859	TBC1 domain family member 23(TBC1D23)	Type 1a
ENSG00000101843	0.199029	0.535664	proteasome 26S subunit, non-ATPase 10(PSMD10)	Type 1a
ENSG00000159579	0.198103	0.537166	ring finger and SPRY domain containing 1(RSPRY1)	Type 1a
ENSG00000110042	0.196802	0.539727	deltex E3 ubiquitin ligase 4(DTX4)	Type 1a
ENSG00000135535	0.19397	0.546635	CD164 molecule(CD164)	Type 1a
ENSG00000131981	0.192149	0.550688	galectin 3(LGALS3)	Type 1a
ENSG00000168634	0.189177	0.557636	WAP four-disulfide core domain 13(WFDC13)	Type 1a
ENSG00000182885	0.18892	0.557636	adhesion G protein-coupled receptor G3(ADGRG3)	Type 1a
ENSG00000180205	0.161043	0.631101	WAP four-disulfide core domain 9(WFDC9)	Type 1a
ENSG00000105372	0.159272	0.635164	ribosomal protein S19(RPS19)	Type 1a
ENSG00000170476	0.154644	0.647889	marginal zone B and B1 cell specific protein(MZB1)	Type 1a
ENSG00000143195	0.151866	0.653733	immunoglobulin like domain containing receptor 2(ILDR2)	Type 1a
ENSG00000162946	0.148866	0.661571	DISC1 scaffold protein(DISC1)	Type 1a
ENSG00000110013	0.145559	0.670377	sialic acid acetylesterase(SIAE)	Type 1a
ENSG00000206531	0.144712	0.671643	CD200 receptor 1 like(CD200R1L)	Type 1a
ENSG00000119535	0.1441	0.672187	colony stimulating factor 3 receptor(CSF3R)	Type 1a
ENSG00000135426	0.142474	0.673174	thymocyte expressed, positive selection associated 1(TESPA1)	Type 1a
ENSG00000135114	0.137224	0.687952	2-5-oligoadenylate synthetase like(OASL)	Type 1a
ENSG00000140598	0.133455	0.698238	elongation factor like GTPase 1(EFL1)	Type 1a
ENSG00000000003	0.131848	0.701841	tetraspanin 6(TSPAN6)	Type 1a
ENSG00000225190	0.129894	0.706525	pleckstrin homology and RUN domain containing M1(PLEKHM1)	Type 1a
ENSG00000256061	0.127062	0.713939	dynein axonemal assembly factor 4(DNAAF4)	Type 1a
ENSG00000153029	0.125488	0.71694	major histocompatibility complex, class I-related(MR1)	Type 1a
ENSG00000167323	0.125202	0.71694	stromal interaction molecule 1(STIM1)	Type 1a
ENSG00000146858	0.122052	0.724172	zinc finger CCCH-type containing, antiviral 1 like(ZC3HAV1L)	Type 1a
ENSG00000105011	0.121979	0.724172	anti-silencing function 1B histone chaperone(ASF1B)	Type 1a
ENSG00000120949	0.11382	0.748301	TNF receptor superfamily member 8(TNFRSF8)	Type 1a
ENSG00000204614	0.11177	0.751857	tripartite motif containing 40(TRIM40)	Type 1a
ENSG00000065243	0.107963	0.760935	protein kinase N2(PKN2)	Type 1a
ENSG00000110244	0.101606	0.77956	apolipoprotein A4(APOA4)	Type 1a
ENSG00000133422	0.0977596	0.790282	MORC family CW-type zinc finger 2(MORC2)	Type 1a
ENSG00000136169	0.0897814	0.810061	SET domain bifurcated histone lysine methyltransferase 2(SETDB2)	Type 1a
ENSG00000085563	0.0876139	0.813826	ATP binding cassette subfamily B member 1(ABCB1)	Type 1a
ENSG00000170473	0.0874947	0.813826	PYM homolog 1, exon junction complex associated factor(PYM1)	Type 1a
ENSG00000138685	0.0865131	0.815413	fibroblast growth factor 2(FGF2)	Type 1a
ENSG00000196365	0.0690283	0.858637	lon peptidase 1, mitochondrial(LONP1)	Type 1a
ENSG00000119714	0.0628486	0.874806	G protein-coupled receptor 68(GPR68)	Type 1a
ENSG00000142910	0.0595962	0.882313	tubulointerstitial nephritis antigen like 1(TINAGL1)	Type 1a
ENSG00000178473	0.057003	0.887331	urocortin 3(UCN3)	Type 1a
ENSG00000047597	0.0551895	0.891479	X-linked Kx blood group antigen, Kell and VPS13A binding protein(XK)	Type 1a
ENSG00000173327	0.0534242	0.892197	mitogen-activated protein kinase kinase kinase 11(MAP3K11)	Type 1a
ENSG00000101347	0.0505223	0.898138	SAM and HD domain containing deoxynucleoside triphosphate triphosphohydrolase 1(SAMHD1)	Type 1a
ENSG00000112195	0.0494353	0.899948	triggering receptor expressed on myeloid cells like 2(TREML2)	Type 1a
ENSG00000174227	0.048016	0.90117	phosphatidylinositol glycan anchor biosynthesis class G (EMM blood group)(PIGG)	Type 1a
ENSG00000171049	0.0472409	0.901987	formyl peptide receptor 2(FPR2)	Type 1a
ENSG00000175463	0.0432514	0.911287	TBC1 domain family member 10C(TBC1D10C)	Type 1a
ENSG00000186153	0.0404349	0.916909	WW domain containing oxidoreductase(WWOX)	Type 1a
ENSG00000168878	0.0393745	0.916909	surfactant protein B(SFTPB)	Type 1a
ENSG00000169764	0.0363706	0.921739	UDP-glucose pyrophosphorylase 2(UGP2)	Type 1a
ENSG00000179262	0.0362585	0.921739	RAD23 homolog A, nucleotide excision repair protein(RAD23A)	Type 1a
ENSG00000137700	0.0331888	0.929672	solute carrier family 37 member 4(SLC37A4)	Type 1a
ENSG00000103126	0.031852	0.932191	axin 1(AXIN1)	Type 1a
ENSG00000115919	0.0300279	0.934567	kynureninase(KYNU)	Type 1a
ENSG00000112473	0.0283288	0.936544	solute carrier family 39 member 7(SLC39A7)	Type 1a
ENSG00000027697	0.0267736	0.939711	interferon gamma receptor 1(IFNGR1)	Type 1a
ENSG00000130522	0.0137948	0.974813	JunD proto-oncogene, AP-1 transcription factor subunit(JUND)	Type 1a
ENSG00000170606	0.0125913	0.976826	heat shock protein family A (Hsp70) member 4(HSPA4)	Type 1a
ENSG00000203883	0.0109371	0.98022	SRY-box transcription factor 18(SOX18)	Type 1a
ENSG00000162444	0.00873872	0.983569	retinol binding protein 7(RBP7)	Type 1a
ENSG00000166170	0.00619462	0.989663	BAG cochaperone 5(BAG5)	Type 1a
ENSG00000152804	0.00420344	0.994046	hematopoietically expressed homeobox(HHEX)	Type 1a
ENSG00000167104	0.00326043	0.995212	BPI fold containing family B member 6(BPIFB6)	Type 1a
ENSG00000049323	0.00195326	0.995917	latent transforming growth factor beta binding protein 1(LTBP1)	Type 1a
ENSG00000138207	0.000148925	0.999547	retinol binding protein 4(RBP4)	Type 1a
ENSG00000133636	-0.00190544	0.995917	neurotensin(NTS)	Type 1a
ENSG00000267534	-0.00921844	0.983569	sphingosine-1-phosphate receptor 2(S1PR2)	Type 1a
ENSG00000121933	-0.0179743	0.963593	transmembrane and immunoglobulin domain containing 3(TMIGD3)	Type 1a
ENSG00000118495	-0.0249643	0.943655	PLAG1 like zinc finger 1(PLAGL1)	Type 1a
ENSG00000119661	-0.0287102	0.936544	dynein axonemal light chain 1(DNAL1)	Type 1a
ENSG00000110092	-0.0306128	0.934398	cyclin D1(CCND1)	Type 1a
ENSG00000155755	-0.0375926	0.920848	transmembrane protein 237(TMEM237)	Type 1a
ENSG00000167207	-0.0396656	0.916909	nucleotide binding oligomerization domain containing 2(NOD2)	Type 1a
ENSG00000125657	-0.0403915	0.916909	TNF superfamily member 9(TNFSF9)	Type 1a
ENSG00000008226	-0.0461817	0.903695	DLEC1 cilia and flagella associated protein(DLEC1)	Type 1a
ENSG00000172426	-0.0482961	0.90117	radial spoke head component 9(RSPH9)	Type 1a
ENSG00000124789	-0.0518799	0.895467	nucleoporin 153(NUP153)	Type 1a
ENSG00000120217	-0.0538896	0.892197	CD274 molecule(CD274)	Type 1a
ENSG00000127472	-0.0541017	0.892197	phospholipase A2 group V(PLA2G5)	Type 1a
ENSG00000185883	-0.0585317	0.884084	ATPase H+ transporting V0 subunit c(ATP6V0C)	Type 1a
ENSG00000124107	-0.0624548	0.874806	secretory leukocyte peptidase inhibitor(SLPI)	Type 1a
ENSG00000166086	-0.065056	0.869725	junctional adhesion molecule 3(JAM3)	Type 1a
ENSG00000166090	-0.0736523	0.845477	interleukin 25(IL25)	Type 1a
ENSG00000132359	-0.0742919	0.845014	RAP1 GTPase activating protein 2(RAP1GAP2)	Type 1a
ENSG00000166037	-0.0755554	0.842559	centrosomal protein 57(CEP57)	Type 1a
ENSG00000131050	-0.0838836	0.817627	BPI fold containing family A member 2(BPIFA2)	Type 1a
ENSG00000106631	-0.0846849	0.816618	myosin light chain 7(MYL7)	Type 1a
ENSG00000173559	-0.0853771	0.815953	nucleic acid binding protein 1(NABP1)	Type 1a
ENSG00000173660	-0.0853828	0.815953	ubiquinol-cytochrome c reductase hinge protein(UQCRH)	Type 1a
ENSG00000120210	-0.08964	0.810061	insulin like 6(INSL6)	Type 1a
ENSG00000128590	-0.0907837	0.809487	DnaJ heat shock protein family (Hsp40) member B9(DNAJB9)	Type 1a
ENSG00000117691	-0.0938599	0.801193	neudesin neurotrophic factor(NENF)	Type 1a
ENSG00000007908	-0.108336	0.760935	selectin E(SELE)	Type 1a
ENSG00000142538	-0.113202	0.7488	parathyroid hormone 2(PTH2)	Type 1a
ENSG00000104870	-0.142973	0.672975	Fc gamma receptor and transporter(FCGRT)	Type 1a
ENSG00000159753	-0.143361	0.672975	capping protein regulator and myosin 1 linker 2(CARMIL2)	Type 1a
ENSG00000136352	-0.153151	0.651127	NK2 homeobox 1(NKX2-1)	Type 1a
ENSG00000170890	-0.16386	0.623903	phospholipase A2 group IB(PLA2G1B)	Type 1a
ENSG00000056736	-0.167297	0.614876	interleukin 17 receptor B(IL17RB)	Type 1a
ENSG00000147571	-0.16733	0.614876	corticotropin releasing hormone(CRH)	Type 1a
ENSG00000182827	-0.175172	0.594004	acyl-CoA binding domain containing 3(ACBD3)	Type 1a
ENSG00000125726	-0.178054	0.586748	CD70 molecule(CD70)	Type 1a
ENSG00000179111	-0.183543	0.571953	hes family bHLH transcription factor 7(HES7)	Type 1a
ENSG00000136710	-0.246114	0.433105	coiled-coil domain containing 115(CCDC115)	Type 1a
ENSG00000145431	-0.278643	0.372169	platelet derived growth factor C(PDGFC)	Type 1a
ENSG00000181790	-0.330039	0.283183	adhesion G protein-coupled receptor B1(ADGRB1)	Type 1a
ENSG00000264522	-0.355101	0.245176	OTU deubiquitinase 7B(OTUD7B)	Type 1a
ENSG00000171793	-0.356598	0.244074	CTP synthase 1(CTPS1)	Type 1a
ENSG00000118402	-0.432676	0.15571	ELOVL fatty acid elongase 4(ELOVL4)	Type 1a
ENSG00000147403	0.881874	0.000479898	ribosomal protein L10(RPL10)	Type 2g
ENSG00000156508	0.862203	0.000479898	eukaryotic translation elongation factor 1 alpha 1(EEF1A1)	Type 2g
ENSG00000164885	0.858391	0.000479898	cyclin dependent kinase 5(CDK5)	Type 2g
ENSG00000140262	0.8573	0.000479898	transcription factor 12(TCF12)	Type 2g
ENSG00000042753	0.855791	0.000479898	adaptor related protein complex 2 subunit sigma 1(AP2S1)	Type 2g
ENSG00000114391	0.855015	0.000479898	ribosomal protein L24(RPL24)	Type 2g
ENSG00000101421	0.823581	0.00114935	charged multivesicular body protein 4B(CHMP4B)	Type 2g
ENSG00000118680	0.822572	0.00114935	myosin light chain 12B(MYL12B)	Type 2g
ENSG00000100030	0.816076	0.00114935	mitogen-activated protein kinase 1(MAPK1)	Type 2g
ENSG00000128739	0.814876	0.00114935	small nuclear ribonucleoprotein polypeptide N(SNRPN)	Type 2g
ENSG00000246705	0.812062	0.00114935	H2A.J histone(H2AJ)	Type 2g
ENSG00000177889	0.809327	0.00114935	ubiquitin conjugating enzyme E2 N(UBE2N)	Type 2g
ENSG00000166200	0.809302	0.00114935	COP9 signalosome subunit 2(COPS2)	Type 2g
ENSG00000107643	0.809302	0.00114935	mitogen-activated protein kinase 8(MAPK8)	Type 2g
ENSG00000128918	0.809302	0.00114935	aldehyde dehydrogenase 1 family member A2(ALDH1A2)	Type 2g
ENSG00000062725	0.809302	0.00114935	amyloid beta precursor protein binding protein 2(APPBP2)	Type 2g
ENSG00000145920	0.809302	0.00114935	complexin 2(CPLX2)	Type 2g
ENSG00000088247	0.801763	0.00140614	KH-type splicing regulatory protein(KHSRP)	Type 2g
ENSG00000133065	0.799216	0.00140614	solute carrier family 41 member 1(SLC41A1)	Type 2g
ENSG00000147044	0.798952	0.00140614	calcium/calmodulin dependent serine protein kinase(CASK)	Type 2g
ENSG00000177700	0.797079	0.00142729	RNA polymerase II, I and III subunit L(POLR2L)	Type 2g
ENSG00000166426	0.785854	0.00192085	cellular retinoic acid binding protein 1(CRABP1)	Type 2g
ENSG00000072958	0.785017	0.00192085	adaptor related protein complex 1 subunit mu 1(AP1M1)	Type 2g
ENSG00000136950	0.783905	0.00192085	actin related protein 2/3 complex subunit 5 like(ARPC5L)	Type 2g
ENSG00000180370	0.781032	0.00201768	p21 (RAC1) activated kinase 2(PAK2)	Type 2g
ENSG00000109846	0.769543	0.00264736	crystallin alpha B(CRYAB)	Type 2g
ENSG00000166477	0.769501	0.00264736	LEO1 homolog, Paf1/RNA polymerase II complex component(LEO1)	Type 2g
ENSG00000161204	0.765613	0.00285868	ATP binding cassette subfamily F member 3(ABCF3)	Type 2g
ENSG00000172057	0.758222	0.00339239	ORMDL sphingolipid biosynthesis regulator 3(ORMDL3)	Type 2g
ENSG00000198794	0.756482	0.00339239	secretory carrier membrane protein 5(SCAMP5)	Type 2g
ENSG00000221914	0.755927	0.00339239	protein phosphatase 2 regulatory subunit Balpha(PPP2R2A)	Type 2g
ENSG00000029993	0.753109	0.00354989	high mobility group box 3(HMGB3)	Type 2g
ENSG00000071575	0.744974	0.00427746	tribbles pseudokinase 2(TRIB2)	Type 2g
ENSG00000125952	0.732085	0.0057449	MYC associated factor X(MAX)	Type 2g
ENSG00000113712	0.730236	0.0057449	casein kinase 1 alpha 1(CSNK1A1)	Type 2g
ENSG00000180660	0.729918	0.0057449	mab-21 like 1(MAB21L1)	Type 2g
ENSG00000105404	0.727195	0.00597387	Rab acceptor 1(RABAC1)	Type 2g
ENSG00000119203	0.725144	0.00611212	cleavage and polyadenylation specific factor 3(CPSF3)	Type 2g
ENSG00000090520	0.720175	0.00670374	DnaJ heat shock protein family (Hsp40) member B11(DNAJB11)	Type 2g
ENSG00000111737	0.71852	0.00679525	RAB35, member RAS oncogene family(RAB35)	Type 2g
ENSG00000115170	0.713148	0.00733189	activin A receptor type 1(ACVR1)	Type 2g
ENSG00000064195	0.713131	0.00733189	distal-less homeobox 3(DLX3)	Type 2g
ENSG00000101182	0.707043	0.00821917	proteasome 20S subunit alpha 7(PSMA7)	Type 2g
ENSG00000142541	0.700649	0.00924978	ribosomal protein L13a(RPL13A)	Type 2g
ENSG00000137312	0.698813	0.00941218	flotillin 1(FLOT1)	Type 2g
ENSG00000105640	0.692606	0.0101491	ribosomal protein L18a(RPL18A)	Type 2g
ENSG00000076321	0.692074	0.0101491	kelch like family member 20(KLHL20)	Type 2g
ENSG00000111199	0.691726	0.0101491	transient receptor potential cation channel subfamily V member 4(TRPV4)	Type 2g
ENSG00000196588	0.691287	0.0101491	myocardin related transcription factor A(MRTFA)	Type 2g
ENSG00000168118	0.685924	0.0111205	RAB4A, member RAS oncogene family(RAB4A)	Type 2g
ENSG00000134371	0.679506	0.0123948	cell division cycle 73(CDC73)	Type 2g
ENSG00000078725	0.678072	0.0123948	BMP/retinoic acid inducible neural specific 1(BRINP1)	Type 2g
ENSG00000115233	0.677705	0.0123948	proteasome 26S subunit, non-ATPase 14(PSMD14)	Type 2g
ENSG00000112062	0.675049	0.0126456	mitogen-activated protein kinase 14(MAPK14)	Type 2g
ENSG00000123444	0.673992	0.0126456	kelch repeat and BTB domain containing 4(KBTBD4)	Type 2g
ENSG00000197170	0.67392	0.0126456	proteasome 26S subunit, non-ATPase 12(PSMD12)	Type 2g
ENSG00000080298	0.67282	0.0126956	regulatory factor X3(RFX3)	Type 2g
ENSG00000146054	0.671716	0.0127122	tripartite motif containing 7(TRIM7)	Type 2g
ENSG00000168028	0.67099	0.0127122	ribosomal protein SA(RPSA)	Type 2g
ENSG00000105677	0.668372	0.0131518	transmembrane protein 147(TMEM147)	Type 2g
ENSG00000143553	0.666349	0.0133648	SNAP associated protein(SNAPIN)	Type 2g
ENSG00000128791	0.665468	0.0133648	twisted gastrulation BMP signaling modulator 1(TWSG1)	Type 2g
ENSG00000138138	0.664993	0.0133648	ATPase family AAA domain containing 1(ATAD1)	Type 2g
ENSG00000100528	0.661651	0.0137269	cornichon family AMPA receptor auxiliary protein 1(CNIH1)	Type 2g
ENSG00000162772	0.661091	0.0137269	activating transcription factor 3(ATF3)	Type 2g
ENSG00000137709	0.660653	0.0137269	POU class 2 homeobox 3(POU2F3)	Type 2g
ENSG00000169230	0.660326	0.0137269	PRELI domain containing 1(PRELID1)	Type 2g
ENSG00000066117	0.65635	0.0145653	SWI/SNF related, matrix associated, actin dependent regulator of chromatin, subfamily d, member 1(SMARCD1)	Type 2g
ENSG00000084652	0.653325	0.015176	taxilin alpha(TXLNA)	Type 2g
ENSG00000172354	0.651911	0.0153506	G protein subunit beta 2(GNB2)	Type 2g
ENSG00000157005	0.649765	0.0153711	somatostatin(SST)	Type 2g
ENSG00000119537	0.64908	0.0153711	3-ketodihydrosphingosine reductase(KDSR)	Type 2g
ENSG00000188643	0.648771	0.0153711	S100 calcium binding protein A16(S100A16)	Type 2g
ENSG00000185551	0.64877	0.0153711	nuclear receptor subfamily 2 group F member 2(NR2F2)	Type 2g
ENSG00000108298	0.643806	0.0165727	ribosomal protein L19(RPL19)	Type 2g
ENSG00000198467	0.642366	0.0167764	tropomyosin 2(TPM2)	Type 2g
ENSG00000112561	0.641072	0.0169397	transcription factor EB(TFEB)	Type 2g
ENSG00000184432	0.63853	0.0173227	COPI coat complex subunit beta 2(COPB2)	Type 2g
ENSG00000120265	0.638324	0.0173227	protein-L-isoaspartate (D-aspartate) O-methyltransferase(PCMT1)	Type 2g
ENSG00000006128	0.636571	0.0176339	tachykinin precursor 1(TAC1)	Type 2g
ENSG00000214575	0.634711	0.0179836	cytoplasmic polyadenylation element binding protein 1(CPEB1)	Type 2g
ENSG00000145888	0.631341	0.0188169	glycine receptor alpha 1(GLRA1)	Type 2g
ENSG00000142937	0.627537	0.0198227	ribosomal protein S8(RPS8)	Type 2g
ENSG00000185737	0.625472	0.0202745	neuregulin 3(NRG3)	Type 2g
ENSG00000184678	0.622023	0.0209728	H2B clustered histone 21(H2BC21)	Type 2g
ENSG00000134594	0.622007	0.0209728	RAB33A, member RAS oncogene family(RAB33A)	Type 2g
ENSG00000120656	0.618859	0.0218292	TATA-box binding protein associated factor 12(TAF12)	Type 2g
ENSG00000099341	0.615401	0.0228251	proteasome 26S subunit, non-ATPase 8(PSMD8)	Type 2g
ENSG00000171714	0.610741	0.0243153	anoctamin 5(ANO5)	Type 2g
ENSG00000112081	0.607809	0.0251221	serine and arginine rich splicing factor 3(SRSF3)	Type 2g
ENSG00000122692	0.607266	0.0251221	SMU1 DNA replication regulator and spliceosomal factor(SMU1)	Type 2g
ENSG00000169032	0.604574	0.0254156	mitogen-activated protein kinase kinase 1(MAP2K1)	Type 2g
ENSG00000173473	0.603675	0.0254156	SWI/SNF related, matrix associated, actin dependent regulator of chromatin subfamily c member 1(SMARCC1)	Type 2g
ENSG00000145912	0.603439	0.0254156	NHP2 ribonucleoprotein(NHP2)	Type 2g
ENSG00000138398	0.601738	0.0254156	peptidylprolyl isomerase G(PPIG)	Type 2g
ENSG00000139318	0.601641	0.0254156	dual specificity phosphatase 6(DUSP6)	Type 2g
ENSG00000120705	0.601203	0.0254156	eukaryotic translation termination factor 1(ETF1)	Type 2g
ENSG00000150551	0.600783	0.0254156	LY6/PLAUR domain containing 1(LYPD1)	Type 2g
ENSG00000159352	0.600712	0.0254156	proteasome 26S subunit ubiquitin receptor, non-ATPase 4(PSMD4)	Type 2g
ENSG00000108306	0.599525	0.0254156	F-box and leucine rich repeat protein 20(FBXL20)	Type 2g
ENSG00000180354	0.599384	0.0254156	maturin, neural progenitor differentiation regulator homolog(MTURN)	Type 2g
ENSG00000129682	0.599155	0.0254156	fibroblast growth factor 13(FGF13)	Type 2g
ENSG00000167535	0.595296	0.0264359	calcium voltage-gated channel auxiliary subunit beta 3(CACNB3)	Type 2g
ENSG00000104884	0.595291	0.0264359	ERCC excision repair 2, TFIIH core complex helicase subunit(ERCC2)	Type 2g
ENSG00000132005	0.594386	0.0265442	regulatory factor X1(RFX1)	Type 2g
ENSG00000129084	0.593133	0.0266129	proteasome 20S subunit alpha 1(PSMA1)	Type 2g
ENSG00000184260	0.592513	0.0266129	H2A clustered histone 20(H2AC20)	Type 2g
ENSG00000102974	0.592339	0.0266129	CCCTC-binding factor(CTCF)	Type 2g
ENSG00000138696	0.590231	0.027212	bone morphogenetic protein receptor type 1B(BMPR1B)	Type 2g
ENSG00000119878	0.58925	0.0273603	CXXC repeat containing interactor of PDZ3 domain(CRIPT)	Type 2g
ENSG00000101460	0.588092	0.0275588	microtubule associated protein 1 light chain 3 alpha(MAP1LC3A)	Type 2g
ENSG00000118526	0.586637	0.0275588	transcription factor 21(TCF21)	Type 2g
ENSG00000172380	0.586528	0.0275588	G protein subunit gamma 12(GNG12)	Type 2g
ENSG00000136942	0.586342	0.0275588	ribosomal protein L35(RPL35)	Type 2g
ENSG00000016082	0.581916	0.0291435	ISL LIM homeobox 1(ISL1)	Type 2g
ENSG00000078140	0.57928	0.0300135	ubiquitin conjugating enzyme E2 K(UBE2K)	Type 2g
ENSG00000108984	0.572887	0.0325947	mitogen-activated protein kinase kinase 6(MAP2K6)	Type 2g
ENSG00000077312	0.571257	0.0330685	small nuclear ribonucleoprotein polypeptide A(SNRPA)	Type 2g
ENSG00000182979	0.565804	0.0353782	metastasis associated 1(MTA1)	Type 2g
ENSG00000158717	0.561154	0.0368215	ring finger protein 166(RNF166)	Type 2g
ENSG00000205155	0.560784	0.0368215	presenilin enhancer, gamma-secretase subunit(PSENEN)	Type 2g
ENSG00000100883	0.560513	0.0368215	signal recognition particle 54(SRP54)	Type 2g
ENSG00000117505	0.560473	0.0368215	down-regulator of transcription 1(DR1)	Type 2g
ENSG00000111361	0.556189	0.0386928	eukaryotic translation initiation factor 2B subunit alpha(EIF2B1)	Type 2g
ENSG00000088986	0.555285	0.0386928	dynein light chain LC8-type 1(DYNLL1)	Type 2g
ENSG00000109572	0.554891	0.0386928	chloride voltage-gated channel 3(CLCN3)	Type 2g
ENSG00000140395	0.554419	0.0386928	SKI8 subunit of superkiller complex(SKIC8)	Type 2g
ENSG00000159720	0.552988	0.0391297	ATPase H+ transporting V0 subunit d1(ATP6V0D1)	Type 2g
ENSG00000213281	0.54997	0.040409	NRAS proto-oncogene, GTPase(NRAS)	Type 2g
ENSG00000163377	0.549258	0.0404758	TAFA chemokine like family member 4(TAFA4)	Type 2g
ENSG00000101871	0.548132	0.0407652	midline 1(MID1)	Type 2g
ENSG00000096384	0.538983	0.045438	heat shock protein 90 alpha family class B member 1(HSP90AB1)	Type 2g
ENSG00000075891	0.538566	0.045438	paired box 2(PAX2)	Type 2g
ENSG00000178927	0.534302	0.0475984	cytochrome b-245 chaperone 1(CYBC1)	Type 2g
ENSG00000119335	0.533719	0.0475984	SET nuclear proto-oncogene(SET)	Type 2g
ENSG00000116473	0.531959	0.0483029	RAP1A, member of RAS oncogene family(RAP1A)	Type 2g
ENSG00000106682	0.524464	0.0526113	eukaryotic translation initiation factor 4H(EIF4H)	Type 2g
ENSG00000136167	0.521589	0.0538595	lymphocyte cytosolic protein 1(LCP1)	Type 2g
ENSG00000068615	0.521352	0.0538595	receptor accessory protein 1(REEP1)	Type 2g
ENSG00000161980	0.518447	0.0553858	RNA polymerase III subunit K(POLR3K)	Type 2g
ENSG00000153234	0.517286	0.0557657	nuclear receptor subfamily 4 group A member 2(NR4A2)	Type 2g
ENSG00000116514	0.516012	0.0562245	ring finger protein 19B(RNF19B)	Type 2g
ENSG00000077092	0.511069	0.0592062	retinoic acid receptor beta(RARB)	Type 2g
ENSG00000119718	0.506639	0.0619278	eukaryotic translation initiation factor 2B subunit beta(EIF2B2)	Type 2g
ENSG00000121361	0.505137	0.0625843	potassium inwardly rectifying channel subfamily J member 8(KCNJ8)	Type 2g
ENSG00000100764	0.503345	0.0634573	proteasome 26S subunit, ATPase 1(PSMC1)	Type 2g
ENSG00000164107	0.502518	0.0636296	heart and neural crest derivatives expressed 2(HAND2)	Type 2g
ENSG00000197956	0.499465	0.065028	S100 calcium binding protein A6(S100A6)	Type 2g
ENSG00000178691	0.499443	0.065028	SUZ12 polycomb repressive complex 2 subunit(SUZ12)	Type 2g
ENSG00000179295	0.495656	0.067221	protein tyrosine phosphatase non-receptor type 11(PTPN11)	Type 2g
ENSG00000118702	0.495347	0.067221	growth hormone releasing hormone(GHRH)	Type 2g
ENSG00000169564	0.490907	0.0701889	poly(rC) binding protein 1(PCBP1)	Type 2g
ENSG00000101265	0.489754	0.0704273	Ras association domain family member 2(RASSF2)	Type 2g
ENSG00000234127	0.489428	0.0704273	tripartite motif containing 26(TRIM26)	Type 2g
ENSG00000159217	0.4836	0.0746136	insulin like growth factor 2 mRNA binding protein 1(IGF2BP1)	Type 2g
ENSG00000107485	0.480288	0.0768562	GATA binding protein 3(GATA3)	Type 2g
ENSG00000177885	0.476581	0.0794792	growth factor receptor bound protein 2(GRB2)	Type 2g
ENSG00000164163	0.474473	0.0807764	ATP binding cassette subfamily E member 1(ABCE1)	Type 2g
ENSG00000198435	0.470722	0.0835278	NOTCH regulated ankyrin repeat protein(NRARP)	Type 2g
ENSG00000196419	0.46896	0.0845603	X-ray repair cross complementing 6(XRCC6)	Type 2g
ENSG00000120899	0.463162	0.0892708	protein tyrosine kinase 2 beta(PTK2B)	Type 2g
ENSG00000163161	0.456546	0.0949464	ERCC excision repair 3, TFIIH core complex helicase subunit(ERCC3)	Type 2g
ENSG00000108773	0.45475	0.0959848	lysine acetyltransferase 2A(KAT2A)	Type 2g
ENSG00000154310	0.454023	0.0959848	TRAF2 and NCK interacting kinase(TNIK)	Type 2g
ENSG00000164532	0.453367	0.0959848	T-box transcription factor 20(TBX20)	Type 2g
ENSG00000146676	0.453059	0.0959848	purine rich element binding protein B(PURB)	Type 2g
ENSG00000180353	0.449179	0.0991035	hematopoietic cell-specific Lyn substrate 1(HCLS1)	Type 2g
ENSG00000111664	0.448668	0.0991035	G protein subunit beta 3(GNB3)	Type 2g
ENSG00000068308	0.444469	0.102698	OTU deubiquitinase 5(OTUD5)	Type 2g
ENSG00000156052	0.43851	0.107919	G protein subunit alpha q(GNAQ)	Type 2g
ENSG00000163531	0.438183	0.107919	neurofascin(NFASC)	Type 2g
ENSG00000088451	0.435801	0.109415	TDP-glucose 4,6-dehydratase(TGDS)	Type 2g
ENSG00000182511	0.435551	0.109415	FES proto-oncogene, tyrosine kinase(FES)	Type 2g
ENSG00000001167	0.434113	0.110297	nuclear transcription factor Y subunit alpha(NFYA)	Type 2g
ENSG00000178035	0.429425	0.114672	inosine monophosphate dehydrogenase 2(IMPDH2)	Type 2g
ENSG00000197837	0.427191	0.116448	H4 histone 16(H4C16)	Type 2g
ENSG00000161057	0.424392	0.118868	proteasome 26S subunit, ATPase 2(PSMC2)	Type 2g
ENSG00000171862	0.421134	0.121036	phosphatase and tensin homolog(PTEN)	Type 2g
ENSG00000077522	0.420741	0.121036	actinin alpha 2(ACTN2)	Type 2g
ENSG00000114251	0.420637	0.121036	Wnt family member 5A(WNT5A)	Type 2g
ENSG00000133112	0.419806	0.121295	tumor protein, translationally-controlled 1(TPT1)	Type 2g
ENSG00000148344	0.417314	0.123425	prostaglandin E synthase(PTGES)	Type 2g
ENSG00000118260	0.412461	0.127613	cAMP responsive element binding protein 1(CREB1)	Type 2g
ENSG00000141867	0.412451	0.127613	bromodomain containing 4(BRD4)	Type 2g
ENSG00000136931	0.410552	0.128642	nuclear receptor subfamily 5 group A member 1(NR5A1)	Type 2g
ENSG00000084733	0.410364	0.128642	RAB10, member RAS oncogene family(RAB10)	Type 2g
ENSG00000233927	0.406899	0.131989	ribosomal protein S28(RPS28)	Type 2g
ENSG00000006016	0.40621	0.132096	cytokine receptor like factor 1(CRLF1)	Type 2g
ENSG00000160014	0.404277	0.132998	calmodulin 3(CALM3)	Type 2g
ENSG00000147677	0.404253	0.132998	eukaryotic translation initiation factor 3 subunit H(EIF3H)	Type 2g
ENSG00000107758	0.402932	0.133857	protein phosphatase 3 catalytic subunit beta(PPP3CB)	Type 2g
ENSG00000157764	0.402212	0.134008	B-Raf proto-oncogene, serine/threonine kinase(BRAF)	Type 2g
ENSG00000156475	0.395873	0.140912	protein phosphatase 2 regulatory subunit Bbeta(PPP2R2B)	Type 2g
ENSG00000055917	0.391559	0.1455	pumilio RNA binding family member 2(PUM2)	Type 2g
ENSG00000168496	0.389374	0.147484	flap structure-specific endonuclease 1(FEN1)	Type 2g
ENSG00000105974	0.388217	0.148185	caveolin 1(CAV1)	Type 2g
ENSG00000182117	0.38624	0.149926	NOP10 ribonucleoprotein(NOP10)	Type 2g
ENSG00000163083	0.382403	0.154066	inhibin subunit beta B(INHBB)	Type 2g
ENSG00000172939	0.374165	0.164128	oxidative stress responsive kinase 1(OXSR1)	Type 2g
ENSG00000108511	0.369794	0.168555	homeobox B6(HOXB6)	Type 2g
ENSG00000130826	0.369676	0.168555	dyskerin pseudouridine synthase 1(DKC1)	Type 2g
ENSG00000103653	0.365913	0.172894	C-terminal Src kinase(CSK)	Type 2g
ENSG00000115808	0.363434	0.175492	striatin(STRN)	Type 2g
ENSG00000069974	0.346098	0.199951	RAB27A, member RAS oncogene family(RAB27A)	Type 2g
ENSG00000009694	0.334699	0.216811	teneurin transmembrane protein 1(TENM1)	Type 2g
ENSG00000100351	0.333176	0.218208	GRB2 related adaptor protein 2(GRAP2)	Type 2g
ENSG00000106004	0.325241	0.230142	homeobox A5(HOXA5)	Type 2g
ENSG00000147257	0.320785	0.236031	glypican 3(GPC3)	Type 2g
ENSG00000101811	0.320399	0.236031	cleavage stimulation factor subunit 2(CSTF2)	Type 2g
ENSG00000154721	0.315325	0.243543	junctional adhesion molecule 2(JAM2)	Type 2g
ENSG00000171617	0.308229	0.254745	ectodermal-neural cortex 1(ENC1)	Type 2g
ENSG00000119782	0.304536	0.260099	FKBP prolyl isomerase 1B(FKBP1B)	Type 2g
ENSG00000115561	0.299897	0.267224	charged multivesicular body protein 3(CHMP3)	Type 2g
ENSG00000121022	0.278971	0.305523	COP9 signalosome subunit 5(COPS5)	Type 2g
ENSG00000205339	0.275746	0.310468	importin 7(IPO7)	Type 2g
ENSG00000113356	0.272336	0.314402	RNA polymerase III subunit G(POLR3G)	Type 2g
ENSG00000171135	0.272317	0.314402	jagunal homolog 1(JAGN1)	Type 2g
ENSG00000152661	0.265734	0.326195	gap junction protein alpha 1(GJA1)	Type 2g
ENSG00000109906	0.25344	0.350181	zinc finger and BTB domain containing 16(ZBTB16)	Type 2g
ENSG00000179776	0.250095	0.355684	cadherin 5(CDH5)	Type 2g
ENSG00000184900	0.248282	0.357936	small ubiquitin like modifier 3(SUMO3)	Type 2g
ENSG00000099817	0.245706	0.360771	RNA polymerase II, I and III subunit E(POLR2E)	Type 2g
ENSG00000164050	0.245442	0.360771	plexin B1(PLXNB1)	Type 2g
ENSG00000084764	0.237125	0.377117	microtubule associated protein RP/EB family member 3(MAPRE3)	Type 2g
ENSG00000100485	0.211335	0.433973	SOS Ras/Rho guanine nucleotide exchange factor 2(SOS2)	Type 2g
ENSG00000109738	0.193069	0.476054	glycine receptor beta(GLRB)	Type 2g
ENSG00000164466	0.172667	0.525408	sideroflexin 1(SFXN1)	Type 2g
ENSG00000146243	0.167673	0.536026	interleukin 1 receptor associated kinase 1 binding protein 1(IRAK1BP1)	Type 2g
ENSG00000183386	0.16136	0.550158	four and a half LIM domains 3(FHL3)	Type 2g
ENSG00000121774	0.141312	0.601306	KH RNA binding domain containing, signal transduction associated 1(KHDRBS1)	Type 2g
ENSG00000120129	0.134175	0.618188	dual specificity phosphatase 1(DUSP1)	Type 2g
ENSG00000120738	0.129457	0.62848	early growth response 1(EGR1)	Type 2g
ENSG00000155897	0.127126	0.632198	adenylate cyclase 8(ADCY8)	Type 2g
ENSG00000197442	0.0936718	0.723731	mitogen-activated protein kinase kinase kinase 5(MAP3K5)	Type 2g
ENSG00000074603	0.0565717	0.829256	dipeptidyl peptidase 8(DPP8)	Type 2g
ENSG00000089053	0.856744	0.00249469	anaphase promoting complex subunit 5(ANAPC5)	Type 1f
ENSG00000158186	0.84022	0.00249469	muscle RAS oncogene homolog(MRAS)	Type 1f
ENSG00000075340	0.838414	0.00249469	adducin 2(ADD2)	Type 1f
ENSG00000119699	0.808609	0.00467209	transforming growth factor beta 3(TGFB3)	Type 1f
ENSG00000196468	0.800903	0.00467209	fibroblast growth factor 16(FGF16)	Type 1f
ENSG00000074319	0.79917	0.00467209	tumor susceptibility 101(TSG101)	Type 1f
ENSG00000141030	0.792054	0.00467209	COP9 signalosome subunit 3(COPS3)	Type 1f
ENSG00000156976	0.789905	0.00467209	eukaryotic translation initiation factor 4A2(EIF4A2)	Type 1f
ENSG00000164949	0.787124	0.00467209	GTP binding protein overexpressed in skeletal muscle(GEM)	Type 1f
ENSG00000110700	0.78558	0.00467209	ribosomal protein S13(RPS13)	Type 1f
ENSG00000179348	0.785549	0.00467209	GATA binding protein 2(GATA2)	Type 1f
ENSG00000166913	0.783816	0.00467209	tyrosine 3-monooxygenase/tryptophan 5-monooxygenase activation protein beta(YWHAB)	Type 1f
ENSG00000204628	0.777324	0.00492908	receptor for activated C kinase 1(RACK1)	Type 1f
ENSG00000163875	0.777121	0.00492908	MYST/Esa1 associated factor 6(MEAF6)	Type 1f
ENSG00000100906	0.77436	0.00500185	NFKB inhibitor alpha(NFKBIA)	Type 1f
ENSG00000029534	0.766046	0.0059917	ankyrin 1(ANK1)	Type 1f
ENSG00000187109	0.7589	0.00690842	nucleosome assembly protein 1 like 1(NAP1L1)	Type 1f
ENSG00000006042	0.729649	0.0136039	transmembrane protein 98(TMEM98)	Type 1f
ENSG00000162407	0.72869	0.0136039	phospholipid phosphatase 3(PLPP3)	Type 1f
ENSG00000169756	0.720693	0.0149195	LIM zinc finger domain containing 1(LIMS1)	Type 1f
ENSG00000177732	0.720681	0.0149195	SRY-box transcription factor 12(SOX12)	Type 1f
ENSG00000076716	0.709465	0.0183494	glypican 4(GPC4)	Type 1f
ENSG00000114978	0.705874	0.0183494	MOB kinase activator 1A(MOB1A)	Type 1f
ENSG00000101997	0.705828	0.0183494	coiled-coil domain containing 22(CCDC22)	Type 1f
ENSG00000114315	0.697609	0.021088	hes family bHLH transcription factor 1(HES1)	Type 1f
ENSG00000177469	0.694063	0.0218748	caveolae associated protein 1(CAVIN1)	Type 1f
ENSG00000121989	0.686587	0.0246361	activin A receptor type 2A(ACVR2A)	Type 1f
ENSG00000107745	0.681083	0.0265851	mitochondrial calcium uptake 1(MICU1)	Type 1f
ENSG00000138071	0.678215	0.0269687	actin related protein 2(ACTR2)	Type 1f
ENSG00000165272	0.676933	0.0269687	aquaporin 3 (Gill blood group)(AQP3)	Type 1f
ENSG00000121766	0.672477	0.0285009	zinc finger CCHC-type containing 17(ZCCHC17)	Type 1f
ENSG00000108861	0.665538	0.0315798	dual specificity phosphatase 3(DUSP3)	Type 1f
ENSG00000072110	0.644943	0.0423642	actinin alpha 1(ACTN1)	Type 1f
ENSG00000165376	0.644903	0.0423642	claudin 2(CLDN2)	Type 1f
ENSG00000163064	0.644736	0.0423642	engrailed homeobox 1(EN1)	Type 1f
ENSG00000117906	0.640298	0.0427715	reticulocalbin 2(RCN2)	Type 1f
ENSG00000198055	0.636795	0.0427715	G protein-coupled receptor kinase 6(GRK6)	Type 1f
ENSG00000149273	0.632253	0.0427715	ribosomal protein S3(RPS3)	Type 1f
ENSG00000114302	0.629554	0.0427715	protein kinase cAMP-dependent type II regulatory subunit alpha(PRKAR2A)	Type 1f
ENSG00000127418	0.629263	0.0427715	fibroblast growth factor receptor like 1(FGFRL1)	Type 1f
ENSG00000167085	0.627093	0.0427715	prohibitin 1(PHB1)	Type 1f
ENSG00000175745	0.627093	0.0427715	nuclear receptor subfamily 2 group F member 1(NR2F1)	Type 1f
ENSG00000265241	0.627093	0.0427715	RNA binding motif protein 8A(RBM8A)	Type 1f
ENSG00000013275	0.627093	0.0427715	proteasome 26S subunit, ATPase 4(PSMC4)	Type 1f
ENSG00000114742	0.627093	0.0427715	WD repeat domain 48(WDR48)	Type 1f
ENSG00000136450	0.627093	0.0427715	serine and arginine rich splicing factor 1(SRSF1)	Type 1f
ENSG00000137947	0.627093	0.0427715	general transcription factor IIB(GTF2B)	Type 1f
ENSG00000100591	0.625253	0.0431866	activator of HSP90 ATPase activity 1(AHSA1)	Type 1f
ENSG00000166747	0.618224	0.0466089	adaptor related protein complex 1 subunit gamma 1(AP1G1)	Type 1f
ENSG00000051523	0.618137	0.0466089	cytochrome b-245 alpha chain(CYBA)	Type 1f
ENSG00000156983	0.614668	0.0483311	bromodomain and PHD finger containing 1(BRPF1)	Type 1f
ENSG00000158773	0.609755	0.0512664	upstream transcription factor 1(USF1)	Type 1f
ENSG00000196591	0.60374	0.0552729	histone deacetylase 2(HDAC2)	Type 1f
ENSG00000168421	0.602127	0.0553306	ras homolog family member H(RHOH)	Type 1f
ENSG00000166135	0.601012	0.0553306	hypoxia inducible factor 1 subunit alpha inhibitor(HIF1AN)	Type 1f
ENSG00000075785	0.597103	0.0553306	RAB7A, member RAS oncogene family(RAB7A)	Type 1f
ENSG00000109103	0.596894	0.0553306	unc-119 lipid binding chaperone(UNC119)	Type 1f
ENSG00000106105	0.596735	0.0553306	glycyl-tRNA synthetase 1(GARS1)	Type 1f
ENSG00000067082	0.596687	0.0553306	KLF transcription factor 6(KLF6)	Type 1f
ENSG00000153310	0.59019	0.0599895	CYFIP related Rac1 interactor B(CYRIB)	Type 1f
ENSG00000132155	0.586971	0.0618859	Raf-1 proto-oncogene, serine/threonine kinase(RAF1)	Type 1f
ENSG00000010810	0.584073	0.0629645	FYN proto-oncogene, Src family tyrosine kinase(FYN)	Type 1f
ENSG00000177542	0.583591	0.0629645	solute carrier family 25 member 22(SLC25A22)	Type 1f
ENSG00000170365	0.575269	0.0698686	SMAD family member 1(SMAD1)	Type 1f
ENSG00000012232	0.572193	0.0711067	exostosin like glycosyltransferase 3(EXTL3)	Type 1f
ENSG00000168148	0.570325	0.0711067	H3.4 histone, cluster member(H3-4)	Type 1f
ENSG00000204262	0.569788	0.0711067	collagen type V alpha 2 chain(COL5A2)	Type 1f
ENSG00000179388	0.569494	0.0711067	early growth response 3(EGR3)	Type 1f
ENSG00000066084	0.568675	0.0711067	disco interacting protein 2 homolog B(DIP2B)	Type 1f
ENSG00000100060	0.564436	0.0743278	MFNG O-fucosylpeptide 3-beta-N-acetylglucosaminyltransferase(MFNG)	Type 1f
ENSG00000166167	0.562592	0.0751585	beta-transducin repeat containing E3 ubiquitin protein ligase(BTRC)	Type 1f
ENSG00000121851	0.56156	0.0751667	RNA polymerase III subunit GL(POLR3GL)	Type 1f
ENSG00000183735	0.560507	0.0752075	TANK binding kinase 1(TBK1)	Type 1f
ENSG00000099804	0.559136	0.0752079	cell division cycle 34, ubiqiutin conjugating enzyme(CDC34)	Type 1f
ENSG00000120063	0.558513	0.0752079	G protein subunit alpha 13(GNA13)	Type 1f
ENSG00000186350	0.556656	0.0760991	retinoid X receptor alpha(RXRA)	Type 1f
ENSG00000108588	0.55368	0.0781628	coiled-coil domain containing 47(CCDC47)	Type 1f
ENSG00000114316	0.549008	0.0816821	ubiquitin specific peptidase 4(USP4)	Type 1f
ENSG00000183864	0.54841	0.0816821	transducer of ERBB2, 2(TOB2)	Type 1f
ENSG00000157837	0.544589	0.084784	signal peptide peptidase like 3(SPPL3)	Type 1f
ENSG00000127616	0.543323	0.0851214	SWI/SNF related, matrix associated, actin dependent regulator of chromatin, subfamily a, member 4(SMARCA4)	Type 1f
ENSG00000198728	0.535619	0.0919273	LIM domain binding 1(LDB1)	Type 1f
ENSG00000169057	0.535396	0.0919273	methyl-CpG binding protein 2(MECP2)	Type 1f
ENSG00000121879	0.527982	0.0985023	phosphatidylinositol-4,5-bisphosphate 3-kinase catalytic subunit alpha(PIK3CA)	Type 1f
ENSG00000092421	0.527965	0.0985023	semaphorin 6A(SEMA6A)	Type 1f
ENSG00000163017	0.525745	0.100058	actin gamma 2, smooth muscle(ACTG2)	Type 1f
ENSG00000174840	0.522032	0.103501	phosphodiesterase 12(PDE12)	Type 1f
ENSG00000146872	0.520549	0.104183	tousled like kinase 2(TLK2)	Type 1f
ENSG00000104517	0.518911	0.105072	ubiquitin protein ligase E3 component n-recognin 5(UBR5)	Type 1f
ENSG00000101076	0.516146	0.106985	hepatocyte nuclear factor 4 alpha(HNF4A)	Type 1f
ENSG00000052723	0.515555	0.106985	suppressor of IKBKE 1(SIKE1)	Type 1f
ENSG00000140943	0.510176	0.112787	membrane bound transcription factor peptidase, site 1(MBTPS1)	Type 1f
ENSG00000136630	0.500124	0.125373	H2.0 like homeobox(HLX)	Type 1f
ENSG00000166224	0.499139	0.125442	sphingosine-1-phosphate lyase 1(SGPL1)	Type 1f
ENSG00000196235	0.494684	0.13052	SPT5 homolog, DSIF elongation factor subunit(SUPT5H)	Type 1f
ENSG00000035687	0.493775	0.13052	adenylosuccinate synthase 2(ADSS2)	Type 1f
ENSG00000004139	0.492569	0.130933	sterile alpha and TIR motif containing 1(SARM1)	Type 1f
ENSG00000159921	0.489565	0.134014	glucosamine (UDP-N-acetyl)-2-epimerase/N-acetylmannosamine kinase(GNE)	Type 1f
ENSG00000100124	0.484039	0.138512	ankyrin repeat domain 54(ANKRD54)	Type 1f
ENSG00000004487	0.483875	0.138512	lysine demethylase 1A(KDM1A)	Type 1f
ENSG00000155827	0.483835	0.138512	ring finger protein 20(RNF20)	Type 1f
ENSG00000175166	0.481743	0.140319	proteasome 26S subunit ubiquitin receptor, non-ATPase 2(PSMD2)	Type 1f
ENSG00000095787	0.480628	0.14065	WW domain containing adaptor with coiled-coil(WAC)	Type 1f
ENSG00000008441	0.479445	0.141093	nuclear factor I X(NFIX)	Type 1f
ENSG00000164587	0.477264	0.142257	ribosomal protein S14(RPS14)	Type 1f
ENSG00000115318	0.476914	0.142257	lysyl oxidase like 3(LOXL3)	Type 1f
ENSG00000185650	0.470886	0.150033	ZFP36 ring finger protein like 1(ZFP36L1)	Type 1f
ENSG00000151090	0.469827	0.150033	thyroid hormone receptor beta(THRB)	Type 1f
ENSG00000135333	0.469277	0.150033	EPH receptor A7(EPHA7)	Type 1f
ENSG00000100353	0.465228	0.1551	eukaryotic translation initiation factor 3 subunit D(EIF3D)	Type 1f
ENSG00000184634	0.452494	0.173278	mediator complex subunit 12(MED12)	Type 1f
ENSG00000133606	0.451335	0.173278	makorin ring finger protein 1(MKRN1)	Type 1f
ENSG00000072786	0.450313	0.173278	serine/threonine kinase 10(STK10)	Type 1f
ENSG00000120837	0.447932	0.173278	nuclear transcription factor Y subunit beta(NFYB)	Type 1f
ENSG00000159251	0.444866	0.173278	actin alpha cardiac muscle 1(ACTC1)	Type 1f
ENSG00000165280	0.444866	0.173278	valosin containing protein(VCP)	Type 1f
ENSG00000185630	0.444866	0.173278	PBX homeobox 1(PBX1)	Type 1f
ENSG00000108671	0.444866	0.173278	proteasome 26S subunit, non-ATPase 11(PSMD11)	Type 1f
ENSG00000116560	0.444866	0.173278	splicing factor proline and glutamine rich(SFPQ)	Type 1f
ENSG00000142676	0.444866	0.173278	ribosomal protein L11(RPL11)	Type 1f
ENSG00000157542	0.444866	0.173278	potassium inwardly rectifying channel subfamily J member 6(KCNJ6)	Type 1f
ENSG00000102466	0.438192	0.183431	fibroblast growth factor 14(FGF14)	Type 1f
ENSG00000181852	0.436112	0.18563	ring finger protein 41(RNF41)	Type 1f
ENSG00000075213	0.433008	0.187914	semaphorin 3A(SEMA3A)	Type 1f
ENSG00000113387	0.432935	0.187914	SUB1 regulator of transcription(SUB1)	Type 1f
ENSG00000106683	0.431847	0.187914	LIM domain kinase 1(LIMK1)	Type 1f
ENSG00000018625	0.43149	0.187914	ATPase Na+/K+ transporting subunit alpha 2(ATP1A2)	Type 1f
ENSG00000087086	0.42933	0.189062	ferritin light chain(FTL)	Type 1f
ENSG00000033800	0.4292	0.189062	protein inhibitor of activated STAT 1(PIAS1)	Type 1f
ENSG00000114126	0.42551	0.194236	transcription factor Dp-2(TFDP2)	Type 1f
ENSG00000163931	0.424636	0.194335	transketolase(TKT)	Type 1f
ENSG00000102030	0.423018	0.194518	N-alpha-acetyltransferase 10, NatA catalytic subunit(NAA10)	Type 1f
ENSG00000061918	0.42291	0.194518	guanylate cyclase 1 soluble subunit beta 1(GUCY1B1)	Type 1f
ENSG00000182985	0.417902	0.202211	cell adhesion molecule 1(CADM1)	Type 1f
ENSG00000184058	0.413381	0.209167	T-box transcription factor 1(TBX1)	Type 1f
ENSG00000101126	0.412258	0.209753	activity dependent neuroprotector homeobox(ADNP)	Type 1f
ENSG00000138669	0.40977	0.211796	protein kinase cGMP-dependent 2(PRKG2)	Type 1f
ENSG00000170624	0.408972	0.211796	sarcoglycan delta(SGCD)	Type 1f
ENSG00000086848	0.408759	0.211796	ALG9 alpha-1,2-mannosyltransferase(ALG9)	Type 1f
ENSG00000119772	0.406647	0.214291	DNA methyltransferase 3 alpha(DNMT3A)	Type 1f
ENSG00000161960	0.403329	0.218315	eukaryotic translation initiation factor 4A1(EIF4A1)	Type 1f
ENSG00000170515	0.402953	0.218315	proliferation-associated 2G4(PA2G4)	Type 1f
ENSG00000041357	0.385912	0.251182	proteasome 20S subunit alpha 4(PSMA4)	Type 1f
ENSG00000117399	0.383307	0.254973	cell division cycle 20(CDC20)	Type 1f
ENSG00000198793	0.381334	0.25722	mechanistic target of rapamycin kinase(MTOR)	Type 1f
ENSG00000116106	0.38061	0.25722	EPH receptor A4(EPHA4)	Type 1f
ENSG00000161958	0.378678	0.25961	fibroblast growth factor 11(FGF11)	Type 1f
ENSG00000119682	0.372834	0.270464	apoptosis resistant E3 ubiquitin protein ligase 1(AREL1)	Type 1f
ENSG00000157259	0.370926	0.270464	GATA zinc finger domain containing 1(GATAD1)	Type 1f
ENSG00000143376	0.370786	0.270464	sorting nexin 27(SNX27)	Type 1f
ENSG00000109079	0.370055	0.270464	TNF alpha induced protein 1(TNFAIP1)	Type 1f
ENSG00000106462	0.369608	0.270464	enhancer of zeste 2 polycomb repressive complex 2 subunit(EZH2)	Type 1f
ENSG00000125875	0.367448	0.273431	TBC1 domain family member 20(TBC1D20)	Type 1f
ENSG00000112246	0.363612	0.28015	SIM bHLH transcription factor 1(SIM1)	Type 1f
ENSG00000136451	0.355086	0.297739	vascular endothelial zinc finger 1(VEZF1)	Type 1f
ENSG00000126934	0.352399	0.301193	mitogen-activated protein kinase kinase 2(MAP2K2)	Type 1f
ENSG00000150760	0.350757	0.301193	dedicator of cytokinesis 1(DOCK1)	Type 1f
ENSG00000157954	0.350078	0.301193	WD repeat domain, phosphoinositide interacting 2(WIPI2)	Type 1f
ENSG00000198860	0.349918	0.301193	tRNA splicing endonuclease subunit 15(TSEN15)	Type 1f
ENSG00000082014	0.349509	0.301193	SWI/SNF related, matrix associated, actin dependent regulator of chromatin, subfamily d, member 3(SMARCD3)	Type 1f
ENSG00000138735	0.347113	0.301278	phosphodiesterase 5A(PDE5A)	Type 1f
ENSG00000108883	0.346061	0.301278	elongation factor Tu GTP binding domain containing 2(EFTUD2)	Type 1f
ENSG00000087191	0.345543	0.301278	proteasome 26S subunit, ATPase 5(PSMC5)	Type 1f
ENSG00000134780	0.345501	0.301278	diacylglycerol lipase alpha(DAGLA)	Type 1f
ENSG00000128591	0.345459	0.301278	filamin C(FLNC)	Type 1f
ENSG00000112146	0.344115	0.301473	F-box protein 9(FBXO9)	Type 1f
ENSG00000121390	0.343236	0.301473	paraspeckle component 1(PSPC1)	Type 1f
ENSG00000178951	0.343004	0.301473	zinc finger and BTB domain containing 7A(ZBTB7A)	Type 1f
ENSG00000115234	0.340272	0.30586	sorting nexin 17(SNX17)	Type 1f
ENSG00000143842	0.339522	0.30586	SRY-box transcription factor 13(SOX13)	Type 1f
ENSG00000170310	0.336542	0.308277	syntaxin 8(STX8)	Type 1f
ENSG00000177565	0.336489	0.308277	TBL1X/Y related 1(TBL1XR1)	Type 1f
ENSG00000150967	0.336131	0.308277	ATP binding cassette subfamily B member 9(ABCB9)	Type 1f
ENSG00000122779	0.332444	0.315003	tripartite motif containing 24(TRIM24)	Type 1f
ENSG00000119401	0.328777	0.316741	tripartite motif containing 32(TRIM32)	Type 1f
ENSG00000147133	0.328697	0.316741	TATA-box binding protein associated factor 1(TAF1)	Type 1f
ENSG00000198561	0.328672	0.316741	catenin delta 1(CTNND1)	Type 1f
ENSG00000069667	0.328601	0.316741	RAR related orphan receptor A(RORA)	Type 1f
ENSG00000172461	0.326785	0.319169	fucosyltransferase 9(FUT9)	Type 1f
ENSG00000174417	0.325091	0.320664	thyrotropin releasing hormone receptor(TRHR)	Type 1f
ENSG00000103035	0.32461	0.320664	proteasome 26S subunit, non-ATPase 7(PSMD7)	Type 1f
ENSG00000112033	0.320767	0.32621	peroxisome proliferator activated receptor delta(PPARD)	Type 1f
ENSG00000198373	0.320703	0.32621	WW domain containing E3 ubiquitin protein ligase 2(WWP2)	Type 1f
ENSG00000164985	0.319308	0.32769	PC4 and SRSF1 interacting protein 1(PSIP1)	Type 1f
ENSG00000159461	0.317238	0.330759	autocrine motility factor receptor(AMFR)	Type 1f
ENSG00000122378	0.312714	0.339665	peroxiredoxin like 2A(PRXL2A)	Type 1f
ENSG00000174953	0.31074	0.342552	DEAH-box helicase 36(DHX36)	Type 1f
ENSG00000134817	0.306242	0.350072	apelin receptor(APLNR)	Type 1f
ENSG00000182568	0.306083	0.350072	SATB homeobox 1(SATB1)	Type 1f
ENSG00000183207	0.303249	0.355089	RuvB like AAA ATPase 2(RUVBL2)	Type 1f
ENSG00000182718	0.297992	0.36611	annexin A2(ANXA2)	Type 1f
ENSG00000116133	0.296746	0.366403	24-dehydrocholesterol reductase(DHCR24)	Type 1f
ENSG00000196470	0.296331	0.366403	siah E3 ubiquitin protein ligase 1(SIAH1)	Type 1f
ENSG00000078747	0.294313	0.369493	itchy E3 ubiquitin protein ligase(ITCH)	Type 1f
ENSG00000168958	0.293413	0.369822	mitochondrial fission factor(MFF)	Type 1f
ENSG00000161547	0.28966	0.377246	serine and arginine rich splicing factor 2(SRSF2)	Type 1f
ENSG00000169750	0.285139	0.38668	Rac family small GTPase 3(RAC3)	Type 1f
ENSG00000117262	0.281564	0.393804	G protein-coupled receptor 89A(GPR89A)	Type 1f
ENSG00000100084	0.279735	0.396497	histone cell cycle regulator(HIRA)	Type 1f
ENSG00000187730	0.277278	0.40081	gamma-aminobutyric acid type A receptor subunit delta(GABRD)	Type 1f
ENSG00000131759	0.275385	0.403684	retinoic acid receptor alpha(RARA)	Type 1f
ENSG00000113648	0.271571	0.409525	macroH2A.1 histone(MACROH2A1)	Type 1f
ENSG00000106018	0.270373	0.410335	vasoactive intestinal peptide receptor 2(VIPR2)	Type 1f
ENSG00000101096	0.269353	0.410335	nuclear factor of activated T cells 2(NFATC2)	Type 1f
ENSG00000163251	0.268933	0.410335	frizzled class receptor 5(FZD5)	Type 1f
ENSG00000135018	0.265025	0.418466	ubiquilin 1(UBQLN1)	Type 1f
ENSG00000132970	0.257927	0.434373	WASP family member 3(WASF3)	Type 1f
ENSG00000240583	0.256667	0.434373	aquaporin 1 (Colton blood group)(AQP1)	Type 1f
ENSG00000103966	0.256636	0.434373	EH domain containing 4(EHD4)	Type 1f
ENSG00000138032	0.254739	0.435315	protein phosphatase, Mg2+/Mn2+ dependent 1B(PPM1B)	Type 1f
ENSG00000198830	0.254722	0.435315	high mobility group nucleosomal binding domain 2(HMGN2)	Type 1f
ENSG00000069966	0.250844	0.443537	G protein subunit beta 5(GNB5)	Type 1f
ENSG00000186832	0.247084	0.451063	keratin 16(KRT16)	Type 1f
ENSG00000115641	0.246465	0.451063	four and a half LIM domains 2(FHL2)	Type 1f
ENSG00000085276	0.240331	0.465513	MDS1 and EVI1 complex locus(MECOM)	Type 1f
ENSG00000184845	0.237039	0.471424	dopamine receptor D1(DRD1)	Type 1f
ENSG00000183655	0.236582	0.471424	kelch like family member 25(KLHL25)	Type 1f
ENSG00000104783	0.2297	0.488198	potassium calcium-activated channel subfamily N member 4(KCNN4)	Type 1f
ENSG00000162775	0.227614	0.49019	RNA binding motif protein 15(RBM15)	Type 1f
ENSG00000013503	0.227382	0.49019	RNA polymerase III subunit B(POLR3B)	Type 1f
ENSG00000074582	0.222868	0.500266	BCS1 homolog, ubiquinol-cytochrome c reductase complex chaperone(BCS1L)	Type 1f
ENSG00000164867	0.222163	0.500266	nitric oxide synthase 3(NOS3)	Type 1f
ENSG00000006831	0.220774	0.501906	adiponectin receptor 2(ADIPOR2)	Type 1f
ENSG00000132646	0.211843	0.524856	proliferating cell nuclear antigen(PCNA)	Type 1f
ENSG00000096433	0.209229	0.528193	inositol 1,4,5-trisphosphate receptor type 3(ITPR3)	Type 1f
ENSG00000062598	0.209042	0.528193	engulfment and cell motility 2(ELMO2)	Type 1f
ENSG00000152944	0.208122	0.528494	mediator complex subunit 21(MED21)	Type 1f
ENSG00000113070	0.206627	0.530434	heparin binding EGF like growth factor(HBEGF)	Type 1f
ENSG00000112290	0.202015	0.539699	WASP family member 1(WASF1)	Type 1f
ENSG00000089902	0.201753	0.539699	REST corepressor 1(RCOR1)	Type 1f
ENSG00000106459	0.198679	0.54529	nuclear respiratory factor 1(NRF1)	Type 1f
ENSG00000129991	0.198156	0.54529	troponin I3, cardiac type(TNNI3)	Type 1f
ENSG00000125798	0.197351	0.54529	forkhead box A2(FOXA2)	Type 1f
ENSG00000142453	0.192152	0.557874	coactivator associated arginine methyltransferase 1(CARM1)	Type 1f
ENSG00000135870	0.190288	0.56088	ring finger and CCCH-type domains 1(RC3H1)	Type 1f
ENSG00000107338	0.188635	0.563278	SH2 domain containing adaptor protein B(SHB)	Type 1f
ENSG00000143933	0.187281	0.564812	calmodulin 2(CALM2)	Type 1f
ENSG00000102882	0.184826	0.567152	mitogen-activated protein kinase 3(MAPK3)	Type 1f
ENSG00000112739	0.176359	0.586937	pre-mRNA processing factor 4B(PRPF4B)	Type 1f
ENSG00000100991	0.175974	0.586937	transient receptor potential cation channel subfamily C member 4 associated protein(TRPC4AP)	Type 1f
ENSG00000163501	0.174813	0.586937	Indian hedgehog signaling molecule(IHH)	Type 1f
ENSG00000101003	0.174683	0.586937	GINS complex subunit 1(GINS1)	Type 1f
ENSG00000006712	0.173725	0.587313	PAF1 homolog, Paf1/RNA polymerase II complex component(PAF1)	Type 1f
ENSG00000100201	0.157974	0.62863	DEAD-box helicase 17(DDX17)	Type 1f
ENSG00000116062	0.154488	0.6356	mutS homolog 6(MSH6)	Type 1f
ENSG00000064651	0.153919	0.6356	solute carrier family 12 member 2(SLC12A2)	Type 1f
ENSG00000136518	0.150878	0.6409	actin like 6A(ACTL6A)	Type 1f
ENSG00000104343	0.150421	0.6409	ubiquitin conjugating enzyme E2 W(UBE2W)	Type 1f
ENSG00000115758	0.147434	0.647231	ornithine decarboxylase 1(ODC1)	Type 1f
ENSG00000112242	0.140461	0.665507	E2F transcription factor 3(E2F3)	Type 1f
ENSG00000175197	0.137732	0.671083	DNA damage inducible transcript 3(DDIT3)	Type 1f
ENSG00000100413	0.133033	0.682605	RNA polymerase III subunit H(POLR3H)	Type 1f
ENSG00000079805	0.123432	0.709103	dynamin 2(DNM2)	Type 1f
ENSG00000113163	0.121196	0.713176	ceramide transporter 1(CERT1)	Type 1f
ENSG00000165474	0.117278	0.722395	gap junction protein beta 2(GJB2)	Type 1f
ENSG00000158747	0.116217	0.722851	MICOS10-NBL1 readthrough(MICOS10-NBL1)	Type 1f
ENSG00000167772	0.112131	0.732571	angiopoietin like 4(ANGPTL4)	Type 1f
ENSG00000072415	0.105212	0.749394	protein associated with LIN7 1, MAGUK p55 family member(PALS1)	Type 1f
ENSG00000151247	0.104808	0.749394	eukaryotic translation initiation factor 4E(EIF4E)	Type 1f
ENSG00000086300	0.0969109	0.767266	sorting nexin 10(SNX10)	Type 1f
ENSG00000115738	0.0961944	0.767266	inhibitor of DNA binding 2(ID2)	Type 1f
ENSG00000126778	0.0798322	0.811975	SIX homeobox 1(SIX1)	Type 1f
ENSG00000167182	0.0771788	0.814146	Sp2 transcription factor(SP2)	Type 1f
ENSG00000179364	0.0705957	0.83151	phosphofurin acidic cluster sorting protein 2(PACS2)	Type 1f
ENSG00000117528	0.0550167	0.876966	ATP binding cassette subfamily D member 3(ABCD3)	Type 1f
ENSG00000117632	0.0421874	0.910621	stathmin 1(STMN1)	Type 1f
ENSG00000128708	0.0410775	0.910767	histone acetyltransferase 1(HAT1)	Type 1f
ENSG00000179774	0.0369043	0.917134	atonal bHLH transcription factor 7(ATOH7)	Type 1f
ENSG00000177463	0.0303719	0.933558	nuclear receptor subfamily 2 group C member 2(NR2C2)	Type 1f
ENSG00000077348	0.0258955	0.933558	exosome component 5(EXOSC5)	Type 1f
ENSG00000079785	0.0254686	0.933558	DEAD-box helicase 1(DDX1)	Type 1f
ENSG00000067560	0.0251296	0.933558	ras homolog family member A(RHOA)	Type 1f
ENSG00000163466	0.0251296	0.933558	actin related protein 2/3 complex subunit 2(ARPC2)	Type 1f
ENSG00000170142	0.0251296	0.933558	ubiquitin conjugating enzyme E2 E1(UBE2E1)	Type 1f
ENSG00000187555	0.00618839	0.984649	ubiquitin specific peptidase 7(USP7)	Type 1f
ENSG00000197157	0.000716166	0.997823	staphylococcal nuclease and tudor domain containing 1(SND1)	Type 1f
ENSG00000116120	-0.00773129	0.983408	phenylalanyl-tRNA synthetase subunit beta(FARSB)	Type 1f
ENSG00000169714	-0.0375336	0.917134	CCHC-type zinc finger nucleic acid binding protein(CNBP)	Type 1f
ENSG00000149823	-0.0502428	0.888672	VPS51 subunit of GARP complex(VPS51)	Type 1f
ENSG00000120875	-0.0777137	0.814146	dual specificity phosphatase 4(DUSP4)	Type 1f
ENSG00000080802	-0.0855628	0.797182	CCR4-NOT transcription complex subunit 4(CNOT4)	Type 1f
ENSG00000070193	-0.103871	0.749421	fibroblast growth factor 10(FGF10)	Type 1f
ENSG00000145216	-0.165024	0.610281	factor interacting with PAPOLA and CPSF1(FIP1L1)	Type 1f
ENSG00000109184	-0.186346	0.565136	defective in cullin neddylation 1 domain containing 4(DCUN1D4)	Type 1f
ENSG00000007168	-0.272944	0.407983	platelet activating factor acetylhydrolase 1b regulatory subunit 1(PAFAH1B1)	Type 1f
ENSG00000138468	0.878847	0.000661062	SUMO specific peptidase 7(SENP7)	Type 3a
ENSG00000123838	0.840378	0.00232599	complement component 4 binding protein alpha(C4BPA)	Type 3a
ENSG00000009724	0.803917	0.00648191	MBL associated serine protease 2(MASP2)	Type 3a
ENSG00000184012	0.770437	0.0104654	transmembrane serine protease 2(TMPRSS2)	Type 3a
ENSG00000058085	0.766236	0.0104654	laminin subunit gamma 2(LAMC2)	Type 3a
ENSG00000143815	0.764474	0.0104654	lamin B receptor(LBR)	Type 3a
ENSG00000164344	0.761822	0.0104654	kallikrein B1(KLKB1)	Type 3a
ENSG00000116584	0.750115	0.0114402	Rho/Rac guanine nucleotide exchange factor 2(ARHGEF2)	Type 3a
ENSG00000174059	0.749453	0.0114402	CD34 molecule(CD34)	Type 3a
ENSG00000155307	0.737724	0.0128523	SAM domain, SH3 domain and nuclear localization signals 1(SAMSN1)	Type 3a
ENSG00000133246	0.737275	0.0128523	PML-RARA regulated adaptor molecule 1(PRAM1)	Type 3a
ENSG00000085063	0.722156	0.0163803	CD59 molecule (CD59 blood group)(CD59)	Type 3a
ENSG00000122223	0.720373	0.0163803	CD244 molecule(CD244)	Type 3a
ENSG00000088888	0.713815	0.0163803	mitochondrial antiviral signaling protein(MAVS)	Type 3a
ENSG00000106052	0.712426	0.0163803	Tax1 binding protein 1(TAX1BP1)	Type 3a
ENSG00000110448	0.711569	0.0163803	CD5 molecule(CD5)	Type 3a
ENSG00000145192	0.675519	0.0331472	alpha 2-HS glycoprotein(AHSG)	Type 3a
ENSG00000242110	0.665198	0.0381508	alpha-methylacyl-CoA racemase(AMACR)	Type 3a
ENSG00000163482	0.662512	0.0381508	serine/threonine kinase 36(STK36)	Type 3a
ENSG00000141569	0.652165	0.0432456	tripartite motif containing 65(TRIM65)	Type 3a
ENSG00000003402	0.650333	0.0432456	CASP8 and FADD like apoptosis regulator(CFLAR)	Type 3a
ENSG00000011422	0.641265	0.0475373	plasminogen activator, urokinase receptor(PLAUR)	Type 3a
ENSG00000186652	0.639905	0.0475373	proteoglycan 2, pro eosinophil major basic protein(PRG2)	Type 3a
ENSG00000165730	0.63662	0.0482337	storkhead box 1(STOX1)	Type 3a
ENSG00000146859	0.62101	0.0576931	transmembrane protein 140(TMEM140)	Type 3a
ENSG00000124762	0.619367	0.0576931	cyclin dependent kinase inhibitor 1A(CDKN1A)	Type 3a
ENSG00000125538	0.618938	0.0576931	interleukin 1 beta(IL1B)	Type 3a
ENSG00000213886	0.601469	0.0733837	ubiquitin D(UBD)	Type 3a
ENSG00000143498	0.59405	0.0793325	TATA-box binding protein associated factor, RNA polymerase I subunit A(TAF1A)	Type 3a
ENSG00000203747	0.590815	0.0804961	Fc gamma receptor IIIa(FCGR3A)	Type 3a
ENSG00000137747	0.583361	0.0869447	transmembrane serine protease 13(TMPRSS13)	Type 3a
ENSG00000213638	0.575387	0.0944699	adenosine deaminase tRNA specific 3(ADAT3)	Type 3a
ENSG00000204370	0.569337	0.0976224	succinate dehydrogenase complex subunit D(SDHD)	Type 3a
ENSG00000112038	0.568748	0.0976224	opioid receptor mu 1(OPRM1)	Type 3a
ENSG00000184995	0.558958	0.105568	interferon epsilon(IFNE)	Type 3a
ENSG00000130159	0.557286	0.105568	ECSIT signaling integrator(ECSIT)	Type 3a
ENSG00000129465	0.5539	0.105568	receptor interacting serine/threonine kinase 3(RIPK3)	Type 3a
ENSG00000080819	0.553294	0.105568	coproporphyrinogen oxidase(CPOX)	Type 3a
ENSG00000158874	0.55292	0.105568	apolipoprotein A2(APOA2)	Type 3a
ENSG00000174080	0.547327	0.110807	cathepsin F(CTSF)	Type 3a
ENSG00000196352	0.542494	0.11362	CD55 molecule (Cromer blood group)(CD55)	Type 3a
ENSG00000118972	0.541633	0.11362	fibroblast growth factor 23(FGF23)	Type 3a
ENSG00000162892	0.53536	0.118638	interleukin 24(IL24)	Type 3a
ENSG00000089127	0.534431	0.118638	2-5-oligoadenylate synthetase 1(OAS1)	Type 3a
ENSG00000135392	0.532078	0.118638	DnaJ heat shock protein family (Hsp40) member C14(DNAJC14)	Type 3a
ENSG00000120937	0.531041	0.118638	natriuretic peptide B(NPPB)	Type 3a
ENSG00000124151	0.525522	0.124325	nuclear receptor coactivator 3(NCOA3)	Type 3a
ENSG00000137752	0.521108	0.128472	caspase 1(CASP1)	Type 3a
ENSG00000119888	0.518694	0.129577	epithelial cell adhesion molecule(EPCAM)	Type 3a
ENSG00000114113	0.499896	0.155367	retinol binding protein 2(RBP2)	Type 3a
ENSG00000134321	0.499815	0.155367	radical S-adenosyl methionine domain containing 2(RSAD2)	Type 3a
ENSG00000107175	0.492012	0.162319	cAMP responsive element binding protein 3(CREB3)	Type 3a
ENSG00000158473	0.491401	0.162319	CD1d molecule(CD1D)	Type 3a
ENSG00000114737	0.490874	0.162319	cytokine inducible SH2 containing protein(CISH)	Type 3a
ENSG00000065000	0.488114	0.16433	adaptor related protein complex 3 subunit delta 1(AP3D1)	Type 3a
ENSG00000184584	0.483139	0.167835	stimulator of interferon response cGAMP interactor 1(STING1)	Type 3a
ENSG00000182566	0.482942	0.167835	C-type lectin domain family 4 member G(CLEC4G)	Type 3a
ENSG00000167131	0.475655	0.176642	coiled-coil domain containing 103(CCDC103)	Type 3a
ENSG00000163840	0.475009	0.176642	deltex E3 ubiquitin ligase 3L(DTX3L)	Type 3a
ENSG00000123609	0.472636	0.178142	N-myc and STAT interactor(NMI)	Type 3a
ENSG00000204305	0.464476	0.190889	advanced glycosylation end-product specific receptor(AGER)	Type 3a
ENSG00000152056	0.461714	0.192634	adaptor related protein complex 1 subunit sigma 3(AP1S3)	Type 3a
ENSG00000146038	0.460355	0.192634	doublecortin domain containing 2(DCDC2)	Type 3a
ENSG00000101327	0.45743	0.192634	prodynorphin(PDYN)	Type 3a
ENSG00000130363	0.457414	0.192634	radial spoke head 3(RSPH3)	Type 3a
ENSG00000116824	0.454668	0.195077	CD2 molecule(CD2)	Type 3a
ENSG00000070748	0.446938	0.203162	choline O-acetyltransferase(CHAT)	Type 3a
ENSG00000140030	0.444588	0.203162	G protein-coupled receptor 65(GPR65)	Type 3a
ENSG00000159763	0.44454	0.203162	prolactin induced protein(PIP)	Type 3a
ENSG00000091513	0.443556	0.203162	transferrin(TF)	Type 3a
ENSG00000178732	0.443259	0.203162	glycoprotein V platelet(GP5)	Type 3a
ENSG00000108702	0.440776	0.205265	C-C motif chemokine ligand 1(CCL1)	Type 3a
ENSG00000089737	0.43593	0.21218	DEAD-box helicase 24(DDX24)	Type 3a
ENSG00000143369	0.434026	0.213173	extracellular matrix protein 1(ECM1)	Type 3a
ENSG00000055332	0.431733	0.214986	eukaryotic translation initiation factor 2 alpha kinase 2(EIF2AK2)	Type 3a
ENSG00000127884	0.428767	0.217209	enoyl-CoA hydratase, short chain 1(ECHS1)	Type 3a
ENSG00000197381	0.426562	0.217209	adenosine deaminase RNA specific B1(ADARB1)	Type 3a
ENSG00000136938	0.426496	0.217209	acidic nuclear phosphoprotein 32 family member B(ANP32B)	Type 3a
ENSG00000144802	0.424059	0.219405	NFKB inhibitor zeta(NFKBIZ)	Type 3a
ENSG00000126233	0.419249	0.226543	secreted LY6/PLAUR domain containing 1(SLURP1)	Type 3a
ENSG00000175206	0.40974	0.241627	natriuretic peptide A(NPPA)	Type 3a
ENSG00000244617	0.408455	0.241627	aspartic peptidase retroviral like 1(ASPRV1)	Type 3a
ENSG00000132703	0.406762	0.241627	amyloid P component, serum(APCS)	Type 3a
ENSG00000142677	0.406756	0.241627	interleukin 22 receptor subunit alpha 1(IL22RA1)	Type 3a
ENSG00000104918	0.397899	0.258181	resistin(RETN)	Type 3a
ENSG00000166197	0.39613	0.258239	nucleolar and coiled-body phosphoprotein 1(NOLC1)	Type 3a
ENSG00000143185	0.395196	0.258239	X-C motif chemokine ligand 2(XCL2)	Type 3a
ENSG00000148386	0.39097	0.26215	lipocalin 9(LCN9)	Type 3a
ENSG00000125363	0.39081	0.26215	amelogenin X-linked(AMELX)	Type 3a
ENSG00000002933	0.388156	0.265175	transmembrane protein 176A(TMEM176A)	Type 3a
ENSG00000139546	0.386326	0.266364	TARBP2 subunit of RISC loading complex(TARBP2)	Type 3a
ENSG00000160801	0.381318	0.274801	parathyroid hormone 1 receptor(PTH1R)	Type 3a
ENSG00000137274	0.379941	0.274986	biphenyl hydrolase like(BPHL)	Type 3a
ENSG00000100225	0.37653	0.279863	F-box protein 7(FBXO7)	Type 3a
ENSG00000232838	0.361154	0.311676	PET117 cytochrome c oxidase chaperone(PET117)	Type 3a
ENSG00000102970	0.360617	0.311676	C-C motif chemokine ligand 17(CCL17)	Type 3a
ENSG00000129965	0.358967	0.312514	INS-IGF2 readthrough(INS-IGF2)	Type 3a
ENSG00000163512	0.352915	0.322133	5-azacytidine induced 2(AZI2)	Type 3a
ENSG00000129696	0.351679	0.322133	TELO2 interacting protein 2(TTI2)	Type 3a
ENSG00000089505	0.350908	0.322133	CKLF like MARVEL transmembrane domain containing 1(CMTM1)	Type 3a
ENSG00000081052	0.349903	0.322133	collagen type IV alpha 4 chain(COL4A4)	Type 3a
ENSG00000197416	0.3459	0.328928	fatty acid binding protein 12(FABP12)	Type 3a
ENSG00000161921	0.341667	0.33223	C-X-C motif chemokine ligand 16(CXCL16)	Type 3a
ENSG00000055955	0.341567	0.33223	inter-alpha-trypsin inhibitor heavy chain 4(ITIH4)	Type 3a
ENSG00000104763	0.340005	0.33223	N-acylsphingosine amidohydrolase 1(ASAH1)	Type 3a
ENSG00000241106	0.339503	0.33223	major histocompatibility complex, class II, DO beta(HLA-DOB)	Type 3a
ENSG00000149131	0.32498	0.363803	serpin family G member 1(SERPING1)	Type 3a
ENSG00000140932	0.323701	0.363803	CKLF like MARVEL transmembrane domain containing 2(CMTM2)	Type 3a
ENSG00000120370	0.32273	0.363803	golgin, RAB6 interacting(GORAB)	Type 3a
ENSG00000069248	0.322115	0.363803	nucleoporin 133(NUP133)	Type 3a
ENSG00000167656	0.318984	0.368701	lymphocyte antigen 6 family member D(LY6D)	Type 3a
ENSG00000114867	0.313172	0.380767	eukaryotic translation initiation factor 4 gamma 1(EIF4G1)	Type 3a
ENSG00000163519	0.298393	0.417926	T cell receptor associated transmembrane adaptor 1(TRAT1)	Type 3a
ENSG00000171860	0.292268	0.431674	complement C3a receptor 1(C3AR1)	Type 3a
ENSG00000198824	0.288455	0.438498	chromosome alignment maintaining phosphoprotein 1(CHAMP1)	Type 3a
ENSG00000159527	0.287279	0.438498	peptidoglycan recognition protein 3(PGLYRP3)	Type 3a
ENSG00000132465	0.284596	0.442475	joining chain of multimeric IgA and IgM(JCHAIN)	Type 3a
ENSG00000034510	0.279448	0.445685	thymosin beta 10(TMSB10)	Type 3a
ENSG00000180424	0.27941	0.445685	defensin beta 123(DEFB123)	Type 3a
ENSG00000132357	0.278581	0.445685	caspase recruitment domain family member 6(CARD6)	Type 3a
ENSG00000137275	0.278304	0.445685	receptor interacting serine/threonine kinase 1(RIPK1)	Type 3a
ENSG00000138755	0.276578	0.446964	C-X-C motif chemokine ligand 9(CXCL9)	Type 3a
ENSG00000145649	0.26892	0.465423	granzyme A(GZMA)	Type 3a
ENSG00000145040	0.26177	0.482712	urocortin 2(UCN2)	Type 3a
ENSG00000152592	0.257882	0.490433	dentin matrix acidic phosphoprotein 1(DMP1)	Type 3a
ENSG00000114487	0.254376	0.496816	MORC family CW-type zinc finger 1(MORC1)	Type 3a
ENSG00000162746	0.253145	0.496816	Fc receptor like B(FCRLB)	Type 3a
ENSG00000154079	0.247249	0.510685	succinate dehydrogenase complex assembly factor 4(SDHAF4)	Type 3a
ENSG00000175877	0.240387	0.526123	transmembrane protein 270(TMEM270)	Type 3a
ENSG00000137101	0.237555	0.526123	CD72 molecule(CD72)	Type 3a
ENSG00000132109	0.23734	0.526123	tripartite motif containing 21(TRIM21)	Type 3a
ENSG00000184434	0.236947	0.526123	leucine rich repeat containing 19(LRRC19)	Type 3a
ENSG00000112936	0.232525	0.535062	complement C7(C7)	Type 3a
ENSG00000203970	0.231412	0.535062	defensin beta 110(DEFB110)	Type 3a
ENSG00000106565	0.229345	0.537398	transmembrane protein 176B(TMEM176B)	Type 3a
ENSG00000136697	0.227553	0.538903	interleukin 1 family member 10(IL1F10)	Type 3a
ENSG00000166710	0.221181	0.55447	beta-2-microglobulin(B2M)	Type 3a
ENSG00000124098	0.217647	0.561353	family with sequence similarity 210 member B(FAM210B)	Type 3a
ENSG00000168404	0.214654	0.566568	mixed lineage kinase domain like pseudokinase(MLKL)	Type 3a
ENSG00000196396	0.206168	0.586191	protein tyrosine phosphatase non-receptor type 1(PTPN1)	Type 3a
ENSG00000072274	0.205735	0.586191	transferrin receptor(TFRC)	Type 3a
ENSG00000253251	0.186163	0.641008	shieldin complex subunit 3(SHLD3)	Type 3a
ENSG00000135828	0.185924	0.641008	ribonuclease L(RNASEL)	Type 3a
ENSG00000125813	0.183393	0.644783	paired box 1(PAX1)	Type 3a
ENSG00000134470	0.182018	0.644798	interleukin 15 receptor subunit alpha(IL15RA)	Type 3a
ENSG00000084693	0.172729	0.670697	AGBL carboxypeptidase 5(AGBL5)	Type 3a
ENSG00000134830	0.16303	0.693553	complement C5a receptor 2(C5AR2)	Type 3a
ENSG00000181544	0.159566	0.700387	FA complementation group B(FANCB)	Type 3a
ENSG00000072401	0.156253	0.706712	ubiquitin conjugating enzyme E2 D1(UBE2D1)	Type 3a
ENSG00000004468	0.144945	0.735002	CD38 molecule(CD38)	Type 3a
ENSG00000243725	0.134858	0.764204	tetratricopeptide repeat domain 4(TTC4)	Type 3a
ENSG00000213853	0.128128	0.771774	epithelial membrane protein 2(EMP2)	Type 3a
ENSG00000131142	0.127211	0.771774	C-C motif chemokine ligand 25(CCL25)	Type 3a
ENSG00000272398	0.124565	0.771774	CD24 molecule(CD24)	Type 3a
ENSG00000104760	0.123686	0.771774	fibrinogen like 1(FGL1)	Type 3a
ENSG00000034713	0.12352	0.771774	GABA type A receptor associated protein like 2(GABARAPL2)	Type 3a
ENSG00000164265	0.122391	0.771774	secretoglobin family 3A member 2(SCGB3A2)	Type 3a
ENSG00000171557	0.108639	0.812891	fibrinogen gamma chain(FGG)	Type 3a
ENSG00000117091	0.104816	0.820722	CD48 molecule(CD48)	Type 3a
ENSG00000233050	0.0958232	0.83601	defensin beta 130B(DEFB130B)	Type 3a
ENSG00000159110	0.0957399	0.83601	interferon alpha and beta receptor subunit 2(IFNAR2)	Type 3a
ENSG00000121351	0.0904334	0.848505	islet amyloid polypeptide(IAPP)	Type 3a
ENSG00000099985	0.0888206	0.848505	oncostatin M(OSM)	Type 3a
ENSG00000197646	0.0874429	0.848505	programmed cell death 1 ligand 2(PDCD1LG2)	Type 3a
ENSG00000112115	0.0822437	0.856142	interleukin 17A(IL17A)	Type 3a
ENSG00000101901	0.0774361	0.862602	ALG13 UDP-N-acetylglucosaminyltransferase subunit(ALG13)	Type 3a
ENSG00000164399	0.0770748	0.862602	interleukin 3(IL3)	Type 3a
ENSG00000112799	0.0741167	0.867278	lymphocyte antigen 86(LY86)	Type 3a
ENSG00000111834	0.0722234	0.86768	radial spoke head component 4A(RSPH4A)	Type 3a
ENSG00000143184	0.0665639	0.872055	X-C motif chemokine ligand 1(XCL1)	Type 3a
ENSG00000109684	0.0633191	0.872782	cytokine dependent hematopoietic cell linker(CLNK)	Type 3a
ENSG00000175606	0.0632356	0.872782	transmembrane protein 70(TMEM70)	Type 3a
ENSG00000170266	0.0540406	0.882719	galactosidase beta 1(GLB1)	Type 3a
ENSG00000162739	0.0539882	0.882719	SLAM family member 6(SLAMF6)	Type 3a
ENSG00000185982	0.0539783	0.882719	defensin beta 128(DEFB128)	Type 3a
ENSG00000119917	0.0420178	0.905635	interferon induced protein with tetratricopeptide repeats 3(IFIT3)	Type 3a
ENSG00000100813	0.00906441	0.987811	apoptotic chromatin condensation inducer 1(ACIN1)	Type 3a
ENSG00000165416	-0.00152698	0.995359	SGT1 homolog, MIS12 kinetochore complex assembly cochaperone(SUGT1)	Type 3a
ENSG00000156234	-0.00191499	0.995359	C-X-C motif chemokine ligand 13(CXCL13)	Type 3a
ENSG00000186407	-0.00567678	0.993039	CD300e molecule(CD300E)	Type 3a
ENSG00000169245	-0.00949577	0.987811	C-X-C motif chemokine ligand 10(CXCL10)	Type 3a
ENSG00000124731	-0.015433	0.97847	triggering receptor expressed on myeloid cells 1(TREM1)	Type 3a
ENSG00000091181	-0.0301919	0.93757	interleukin 5 receptor subunit alpha(IL5RA)	Type 3a
ENSG00000110876	-0.0439266	0.904551	selectin P ligand(SELPLG)	Type 3a
ENSG00000050426	-0.0522747	0.883254	LETM1 domain containing 1(LETMD1)	Type 3a
ENSG00000145777	-0.0553665	0.882719	thymic stromal lymphopoietin(TSLP)	Type 3a
ENSG00000164400	-0.0665197	0.872055	colony stimulating factor 2(CSF2)	Type 3a
ENSG00000234906	-0.0709323	0.86768	apolipoprotein C2(APOC2)	Type 3a
ENSG00000121769	-0.0820911	0.856142	fatty acid binding protein 3(FABP3)	Type 3a
ENSG00000167851	-0.10068	0.829575	CD300a molecule(CD300A)	Type 3a
ENSG00000109205	-0.124057	0.771774	odontogenic, ameloblast associated(ODAM)	Type 3a
ENSG00000275722	-0.152857	0.713303	lysozyme like 6(LYZL6)	Type 3a
ENSG00000159335	-0.171	0.671811	parathymosin(PTMS)	Type 3a
ENSG00000054983	0.934153	8.8434e-06	galactosylceramidase(GALC)	Type 1b
ENSG00000185974	0.921864	1.37308e-05	G protein-coupled receptor kinase 1(GRK1)	Type 1b
ENSG00000104447	0.916899	1.37308e-05	transcriptional repressor GATA binding 1(TRPS1)	Type 1b
ENSG00000105085	0.914658	1.37308e-05	mediator complex subunit 26(MED26)	Type 1b
ENSG00000100393	0.912727	1.37308e-05	E1A binding protein p300(EP300)	Type 1b
ENSG00000068650	0.910461	1.37742e-05	ATPase phospholipid transporting 11A(ATP11A)	Type 1b
ENSG00000102241	0.905264	1.77485e-05	HIV-1 Tat specific factor 1(HTATSF1)	Type 1b
ENSG00000038945	0.902153	1.87824e-05	macrophage scavenger receptor 1(MSR1)	Type 1b
ENSG00000159714	0.901131	1.87824e-05	zinc finger DHHC-type containing 1(ZDHHC1)	Type 1b
ENSG00000067704	0.896593	2.33505e-05	isoleucyl-tRNA synthetase 2, mitochondrial(IARS2)	Type 1b
ENSG00000119139	0.892336	2.64123e-05	tight junction protein 2(TJP2)	Type 1b
ENSG00000148516	0.8921	2.64123e-05	zinc finger E-box binding homeobox 1(ZEB1)	Type 1b
ENSG00000101986	0.889902	2.81742e-05	ATP binding cassette subfamily D member 1(ABCD1)	Type 1b
ENSG00000100985	0.886075	3.25091e-05	matrix metallopeptidase 9(MMP9)	Type 1b
ENSG00000073861	0.885414	3.25091e-05	T-box transcription factor 21(TBX21)	Type 1b
ENSG00000012061	0.881253	3.93294e-05	ERCC excision repair 1, endonuclease non-catalytic subunit(ERCC1)	Type 1b
ENSG00000111913	0.879626	4.07913e-05	RHO family interacting cell polarization regulator 2(RIPOR2)	Type 1b
ENSG00000097007	0.877466	4.17791e-05	ABL proto-oncogene 1, non-receptor tyrosine kinase(ABL1)	Type 1b
ENSG00000135898	0.877324	4.17791e-05	G protein-coupled receptor 55(GPR55)	Type 1b
ENSG00000157404	0.874999	4.35617e-05	KIT proto-oncogene, receptor tyrosine kinase(KIT)	Type 1b
ENSG00000160973	0.874857	4.35617e-05	forkhead box H1(FOXH1)	Type 1b
ENSG00000037474	0.873872	4.39691e-05	NOP2/Sun RNA methyltransferase 2(NSUN2)	Type 1b
ENSG00000140575	0.871368	4.83725e-05	IQ motif containing GTPase activating protein 1(IQGAP1)	Type 1b
ENSG00000186810	0.867513	5.40151e-05	C-X-C motif chemokine receptor 3(CXCR3)	Type 1b
ENSG00000082684	0.867203	5.40151e-05	semaphorin 5B(SEMA5B)	Type 1b
ENSG00000154099	0.866389	5.40151e-05	dynein axonemal assembly factor 1(DNAAF1)	Type 1b
ENSG00000171759	0.866371	5.40151e-05	phenylalanine hydroxylase(PAH)	Type 1b
ENSG00000161011	0.864464	5.75942e-05	sequestosome 1(SQSTM1)	Type 1b
ENSG00000138180	0.862848	6.04792e-05	centrosomal protein 55(CEP55)	Type 1b
ENSG00000204020	0.854621	8.53215e-05	lipase family member N(LIPN)	Type 1b
ENSG00000100078	0.854304	8.53215e-05	phospholipase A2 group III(PLA2G3)	Type 1b
ENSG00000163431	0.853987	8.53215e-05	leiomodin 1(LMOD1)	Type 1b
ENSG00000142166	0.853169	8.60272e-05	interferon alpha and beta receptor subunit 1(IFNAR1)	Type 1b
ENSG00000075651	0.852555	8.60272e-05	phospholipase D1(PLD1)	Type 1b
ENSG00000121281	0.847176	0.000107553	adenylate cyclase 7(ADCY7)	Type 1b
ENSG00000151623	0.836121	0.000170671	nuclear receptor subfamily 3 group C member 2(NR3C2)	Type 1b
ENSG00000137841	0.831496	0.000201717	phospholipase C beta 2(PLCB2)	Type 1b
ENSG00000175029	0.828297	0.00022146	C-terminal binding protein 2(CTBP2)	Type 1b
ENSG00000136279	0.827463	0.00022146	drebrin like(DBNL)	Type 1b
ENSG00000131196	0.827306	0.00022146	nuclear factor of activated T cells 1(NFATC1)	Type 1b
ENSG00000114631	0.825954	0.000228113	podocalyxin like 2(PODXL2)	Type 1b
ENSG00000160013	0.824547	0.00023552	prostaglandin I2 receptor(PTGIR)	Type 1b
ENSG00000168884	0.821216	0.000262178	TNFAIP3 interacting protein 2(TNIP2)	Type 1b
ENSG00000138031	0.812683	0.000354003	adenylate cyclase 3(ADCY3)	Type 1b
ENSG00000010404	0.811336	0.000363728	iduronate 2-sulfatase(IDS)	Type 1b
ENSG00000140396	0.794163	0.000648277	nuclear receptor coactivator 2(NCOA2)	Type 1b
ENSG00000092445	0.792212	0.000676852	TYRO3 protein tyrosine kinase(TYRO3)	Type 1b
ENSG00000161638	0.790613	0.000698464	integrin subunit alpha 5(ITGA5)	Type 1b
ENSG00000115008	0.786582	0.000779499	interleukin 1 alpha(IL1A)	Type 1b
ENSG00000128052	0.785113	0.000796632	kinase insert domain receptor(KDR)	Type 1b
ENSG00000049541	0.784643	0.000796632	replication factor C subunit 2(RFC2)	Type 1b
ENSG00000113494	0.781063	0.000874265	prolactin receptor(PRLR)	Type 1b
ENSG00000165806	0.780191	0.000881306	caspase 7(CASP7)	Type 1b
ENSG00000130584	0.778327	0.000916153	zinc finger and BTB domain containing 46(ZBTB46)	Type 1b
ENSG00000163513	0.777276	0.00091793	transforming growth factor beta receptor 2(TGFBR2)	Type 1b
ENSG00000163599	0.777075	0.00091793	cytotoxic T-lymphocyte associated protein 4(CTLA4)	Type 1b
ENSG00000130508	0.774987	0.000960788	peroxidasin(PXDN)	Type 1b
ENSG00000272333	0.774135	0.000968749	lysine methyltransferase 2B(KMT2B)	Type 1b
ENSG00000185559	0.772196	0.0010092	delta like non-canonical Notch ligand 1(DLK1)	Type 1b
ENSG00000204386	0.7703	0.00104973	neuraminidase 1(NEU1)	Type 1b
ENSG00000049247	0.769006	0.00107255	urotensin 2(UTS2)	Type 1b
ENSG00000130175	0.761319	0.00131648	protein kinase C substrate 80K-H(PRKCSH)	Type 1b
ENSG00000072310	0.752833	0.00161662	sterol regulatory element binding transcription factor 1(SREBF1)	Type 1b
ENSG00000130396	0.752757	0.00161662	afadin, adherens junction formation factor(AFDN)	Type 1b
ENSG00000136536	0.750659	0.00168462	membrane associated ring-CH-type finger 7(MARCHF7)	Type 1b
ENSG00000198026	0.749132	0.0017284	zinc finger protein 335(ZNF335)	Type 1b
ENSG00000076351	0.746157	0.00184245	solute carrier family 46 member 1(SLC46A1)	Type 1b
ENSG00000147573	0.74473	0.00188467	tripartite motif containing 55(TRIM55)	Type 1b
ENSG00000125414	0.738419	0.00218614	myosin heavy chain 2(MYH2)	Type 1b
ENSG00000184304	0.733751	0.00238657	protein kinase D1(PRKD1)	Type 1b
ENSG00000140675	0.732859	0.00238657	solute carrier family 5 member 2(SLC5A2)	Type 1b
ENSG00000111859	0.732765	0.00238657	neural precursor cell expressed, developmentally down-regulated 9(NEDD9)	Type 1b
ENSG00000158480	0.732478	0.00238657	spermatogenesis associated 2(SPATA2)	Type 1b
ENSG00000130202	0.731239	0.00238657	nectin cell adhesion molecule 2(NECTIN2)	Type 1b
ENSG00000141293	0.731216	0.00238657	src kinase associated phosphoprotein 1(SKAP1)	Type 1b
ENSG00000166452	0.731065	0.00238657	A-kinase interacting protein 1(AKIP1)	Type 1b
ENSG00000258436	0.727548	0.00256748	ribonuclease A family member 12 (inactive)(RNASE12)	Type 1b
ENSG00000213445	0.71993	0.00304131	signal-induced proliferation-associated 1(SIPA1)	Type 1b
ENSG00000100354	0.715861	0.00330213	trinucleotide repeat containing adaptor 6B(TNRC6B)	Type 1b
ENSG00000132669	0.713582	0.00343675	Ras and Rab interactor 2(RIN2)	Type 1b
ENSG00000145012	0.710018	0.00368149	LIM domain containing preferred translocation partner in lipoma(LPP)	Type 1b
ENSG00000109323	0.707137	0.00388001	mannosidase beta(MANBA)	Type 1b
ENSG00000167202	0.702489	0.00424912	TBC1 domain family member 2B(TBC1D2B)	Type 1b
ENSG00000078900	0.697135	0.00471643	tumor protein p73(TP73)	Type 1b
ENSG00000145949	0.696231	0.00475226	myosin light chain kinase family member 4(MYLK4)	Type 1b
ENSG00000173208	0.695395	0.00478181	ATP binding cassette subfamily D member 2(ABCD2)	Type 1b
ENSG00000115138	0.682247	0.0062161	proopiomelanocortin(POMC)	Type 1b
ENSG00000162869	0.681305	0.00626405	protein phosphatase 1 regulatory subunit 21(PPP1R21)	Type 1b
ENSG00000205726	0.679732	0.00639354	intersectin 1(ITSN1)	Type 1b
ENSG00000143921	0.677685	0.0065874	ATP binding cassette subfamily G member 8(ABCG8)	Type 1b
ENSG00000049768	0.674057	0.00696258	forkhead box P3(FOXP3)	Type 1b
ENSG00000026103	0.673785	0.00696258	Fas cell surface death receptor(FAS)	Type 1b
ENSG00000115165	0.666446	0.00794361	cytohesin 1 interacting protein(CYTIP)	Type 1b
ENSG00000184451	0.663846	0.00825901	C-C motif chemokine receptor 10(CCR10)	Type 1b
ENSG00000166148	0.660512	0.00864891	arginine vasopressin receptor 1A(AVPR1A)	Type 1b
ENSG00000177728	0.660288	0.00864891	transmembrane protein 94(TMEM94)	Type 1b
ENSG00000128655	0.657076	0.00908832	phosphodiesterase 11A(PDE11A)	Type 1b
ENSG00000175040	0.651678	0.00993354	carbohydrate sulfotransferase 2(CHST2)	Type 1b
ENSG00000186111	0.648493	0.0104168	phosphatidylinositol-4-phosphate 5-kinase type 1 gamma(PIP5K1C)	Type 1b
ENSG00000077097	0.644941	0.0109754	DNA topoisomerase II beta(TOP2B)	Type 1b
ENSG00000178074	0.644453	0.0109754	chromosome 2 open reading frame 69(C2orf69)	Type 1b
ENSG00000167967	0.643194	0.0110741	E4F transcription factor 1(E4F1)	Type 1b
ENSG00000061938	0.64284	0.0110741	tyrosine kinase non receptor 2(TNK2)	Type 1b
ENSG00000137869	0.641252	0.0112786	cytochrome P450 family 19 subfamily A member 1(CYP19A1)	Type 1b
ENSG00000118257	0.640278	0.0113636	neuropilin 2(NRP2)	Type 1b
ENSG00000164597	0.638301	0.0116514	component of oligomeric golgi complex 5(COG5)	Type 1b
ENSG00000143502	0.637197	0.0117113	sushi domain containing 4(SUSD4)	Type 1b
ENSG00000154485	0.636928	0.0117113	matrix metallopeptidase 21(MMP21)	Type 1b
ENSG00000143379	0.633372	0.0123126	SET domain bifurcated histone lysine methyltransferase 1(SETDB1)	Type 1b
ENSG00000104889	0.632948	0.0123126	ribonuclease H2 subunit A(RNASEH2A)	Type 1b
ENSG00000112249	0.620672	0.014984	activating signal cointegrator 1 complex subunit 3(ASCC3)	Type 1b
ENSG00000107581	0.619396	0.0151635	eukaryotic translation initiation factor 3 subunit A(EIF3A)	Type 1b
ENSG00000137494	0.610358	0.0173757	ankyrin repeat domain 42(ANKRD42)	Type 1b
ENSG00000269335	0.609825	0.0173757	inhibitor of nuclear factor kappa B kinase regulatory subunit gamma(IKBKG)	Type 1b
ENSG00000079616	0.608221	0.0176517	kinesin family member 22(KIF22)	Type 1b
ENSG00000129315	0.607193	0.0176517	cyclin T1(CCNT1)	Type 1b
ENSG00000135111	0.607177	0.0176517	T-box transcription factor 3(TBX3)	Type 1b
ENSG00000177666	0.603431	0.0185557	patatin like phospholipase domain containing 2(PNPLA2)	Type 1b
ENSG00000164300	0.601499	0.0188429	serine incorporator 5(SERINC5)	Type 1b
ENSG00000133138	0.60135	0.0188429	TBC1 domain family member 8B(TBC1D8B)	Type 1b
ENSG00000178467	0.598867	0.019413	prolyl 4-hydroxylase, transmembrane(P4HTM)	Type 1b
ENSG00000204287	0.598244	0.019438	major histocompatibility complex, class II, DR alpha(HLA-DRA)	Type 1b
ENSG00000185008	0.593766	0.0206336	roundabout guidance receptor 2(ROBO2)	Type 1b
ENSG00000095261	0.592025	0.0210088	proteasome 26S subunit, non-ATPase 5(PSMD5)	Type 1b
ENSG00000079950	0.579255	0.0251355	syntaxin 7(STX7)	Type 1b
ENSG00000181333	0.57764	0.0253108	hephaestin like 1(HEPHL1)	Type 1b
ENSG00000076356	0.577586	0.0253108	plexin A2(PLXNA2)	Type 1b
ENSG00000108599	0.577117	0.0253108	A-kinase anchoring protein 10(AKAP10)	Type 1b
ENSG00000196914	0.571104	0.0273469	Rho guanine nucleotide exchange factor 12(ARHGEF12)	Type 1b
ENSG00000197822	0.569235	0.0276939	occludin(OCLN)	Type 1b
ENSG00000005100	0.569104	0.0276939	DEAH-box helicase 33(DHX33)	Type 1b
ENSG00000072818	0.565965	0.0284936	ArfGAP with coiled-coil, ankyrin repeat and PH domains 1(ACAP1)	Type 1b
ENSG00000198945	0.565962	0.0284936	L3MBTL histone methyl-lysine binding protein 3(L3MBTL3)	Type 1b
ENSG00000263528	0.564129	0.0290047	inhibitor of nuclear factor kappa B kinase subunit epsilon(IKBKE)	Type 1b
ENSG00000145242	0.562798	0.0293201	EPH receptor A5(EPHA5)	Type 1b
ENSG00000103876	0.547862	0.0355489	fumarylacetoacetate hydrolase(FAH)	Type 1b
ENSG00000156886	0.54035	0.038897	integrin subunit alpha D(ITGAD)	Type 1b
ENSG00000102081	0.538408	0.0395852	fragile X messenger ribonucleoprotein 1(FMR1)	Type 1b
ENSG00000089250	0.531516	0.0428714	nitric oxide synthase 1(NOS1)	Type 1b
ENSG00000113302	0.530638	0.0430343	interleukin 12B(IL12B)	Type 1b
ENSG00000170323	0.529292	0.0433153	fatty acid binding protein 4(FABP4)	Type 1b
ENSG00000124232	0.528974	0.0433153	recombination signal binding protein for immunoglobulin kappa J region like(RBPJL)	Type 1b
ENSG00000155363	0.52605	0.0445943	Mov10 RNA helicase(MOV10)	Type 1b
ENSG00000119737	0.523913	0.0454603	G protein-coupled receptor 75(GPR75)	Type 1b
ENSG00000050327	0.520171	0.0472486	Rho guanine nucleotide exchange factor 5(ARHGEF5)	Type 1b
ENSG00000164742	0.519539	0.0472848	adenylate cyclase 1(ADCY1)	Type 1b
ENSG00000162929	0.518659	0.0473246	SANT and BTB domain regulator of CSR(SANBR)	Type 1b
ENSG00000168071	0.518341	0.0473246	coiled-coil domain containing 88B(CCDC88B)	Type 1b
ENSG00000122574	0.516868	0.0478459	WAS/WASL interacting protein family member 3(WIPF3)	Type 1b
ENSG00000125931	0.512059	0.050327	Cbp/p300 interacting transactivator with Glu/Asp rich carboxy-terminal domain 1(CITED1)	Type 1b
ENSG00000180198	0.504613	0.0542029	regulator of chromosome condensation 1(RCC1)	Type 1b
ENSG00000118655	0.504587	0.0542029	DNA cross-link repair 1B(DCLRE1B)	Type 1b
ENSG00000174136	0.501622	0.0557218	repulsive guidance molecule BMP co-receptor b(RGMB)	Type 1b
ENSG00000183287	0.50007	0.0563537	collagen and calcium binding EGF domains 1(CCBE1)	Type 1b
ENSG00000113407	0.496777	0.0578426	threonyl-tRNA synthetase 1(TARS1)	Type 1b
ENSG00000213672	0.496645	0.0578426	NCK interacting protein with SH3 domain(NCKIPSD)	Type 1b
ENSG00000081985	0.494397	0.0589521	interleukin 12 receptor subunit beta 2(IL12RB2)	Type 1b
ENSG00000175707	0.492605	0.0597702	keratinocyte differentiation factor 1(KDF1)	Type 1b
ENSG00000136688	0.490855	0.0605672	interleukin 36 gamma(IL36G)	Type 1b
ENSG00000164056	0.489934	0.0608087	sprouty RTK signaling antagonist 1(SPRY1)	Type 1b
ENSG00000213658	0.478205	0.0687095	linker for activation of T cells(LAT)	Type 1b
ENSG00000135677	0.477343	0.0689211	glucosamine (N-acetyl)-6-sulfatase(GNS)	Type 1b
ENSG00000117407	0.472381	0.0722244	artemin(ARTN)	Type 1b
ENSG00000177082	0.469019	0.0743774	WD repeat domain 73(WDR73)	Type 1b
ENSG00000175198	0.461518	0.0799256	propionyl-CoA carboxylase subunit alpha(PCCA)	Type 1b
ENSG00000117281	0.451323	0.0881137	CD160 molecule(CD160)	Type 1b
ENSG00000213930	0.445092	0.0931825	galactose-1-phosphate uridylyltransferase(GALT)	Type 1b
ENSG00000181019	0.443982	0.0936449	NAD(P)H quinone dehydrogenase 1(NQO1)	Type 1b
ENSG00000150977	0.442272	0.0946655	Rab interacting lysosomal protein like 2(RILPL2)	Type 1b
ENSG00000030066	0.439517	0.0966712	nucleoporin 160(NUP160)	Type 1b
ENSG00000183873	0.427543	0.107148	sodium voltage-gated channel alpha subunit 5(SCN5A)	Type 1b
ENSG00000092330	0.427534	0.107148	TERF1 interacting nuclear factor 2(TINF2)	Type 1b
ENSG00000151445	0.426692	0.107376	VPS33B interacting protein, apical-basolateral polarity regulator, spe-39 homolog(VIPAS39)	Type 1b
ENSG00000149781	0.420174	0.11344	FERM domain containing kindlin 3(FERMT3)	Type 1b
ENSG00000164209	0.414672	0.118283	solute carrier family 25 member 46(SLC25A46)	Type 1b
ENSG00000103490	0.414365	0.118283	PYD and CARD domain containing(PYCARD)	Type 1b
ENSG00000106128	0.402764	0.130501	growth hormone releasing hormone receptor(GHRHR)	Type 1b
ENSG00000160685	0.389585	0.145152	zinc finger and BTB domain containing 7B(ZBTB7B)	Type 1b
ENSG00000115365	0.389204	0.145152	LanC like glutathione S-transferase 1(LANCL1)	Type 1b
ENSG00000100697	0.385952	0.147899	dicer 1, ribonuclease III(DICER1)	Type 1b
ENSG00000186141	0.385686	0.147899	RNA polymerase III subunit C(POLR3C)	Type 1b
ENSG00000154678	0.375639	0.159945	phosphodiesterase 1C(PDE1C)	Type 1b
ENSG00000154165	0.369028	0.167515	G protein-coupled receptor 15(GPR15)	Type 1b
ENSG00000169313	0.368634	0.167515	purinergic receptor P2Y12(P2RY12)	Type 1b
ENSG00000128604	0.367749	0.167806	interferon regulatory factor 5(IRF5)	Type 1b
ENSG00000025434	0.365036	0.170586	nuclear receptor subfamily 1 group H member 3(NR1H3)	Type 1b
ENSG00000164305	0.362381	0.17331	caspase 3(CASP3)	Type 1b
ENSG00000169692	0.356728	0.180267	1-acylglycerol-3-phosphate O-acyltransferase 2(AGPAT2)	Type 1b
ENSG00000121807	0.350494	0.188232	C-C motif chemokine receptor 2(CCR2)	Type 1b
ENSG00000261857	0.348695	0.189855	MIA SH3 domain containing(MIA)	Type 1b
ENSG00000058600	0.346267	0.19241	RNA polymerase III subunit E(POLR3E)	Type 1b
ENSG00000163378	0.336556	0.20597	EGF domain specific O-linked N-acetylglucosamine transferase(EOGT)	Type 1b
ENSG00000107521	0.319476	0.23211	HPS1 biogenesis of lysosomal organelles complex 3 subunit 1(HPS1)	Type 1b
ENSG00000093009	0.312413	0.241743	cell division cycle 45(CDC45)	Type 1b
ENSG00000154822	0.312276	0.241743	phospholipase C like 2(PLCL2)	Type 1b
ENSG00000162430	0.305946	0.251343	selenoprotein N(SELENON)	Type 1b
ENSG00000145604	0.286652	0.284793	S-phase kinase associated protein 2(SKP2)	Type 1b
ENSG00000187726	0.268657	0.318117	DnaJ heat shock protein family (Hsp40) member B13(DNAJB13)	Type 1b
ENSG00000067113	0.241857	0.372511	phospholipid phosphatase 1(PLPP1)	Type 1b
ENSG00000095059	0.213142	0.436121	deoxyhypusine synthase(DHPS)	Type 1b
ENSG00000164692	0.20818	0.445793	collagen type I alpha 2 chain(COL1A2)	Type 1b
ENSG00000002726	0.190854	0.486023	amine oxidase copper containing 1(AOC1)	Type 1b
ENSG00000196218	0.184874	0.496749	ryanodine receptor 1(RYR1)	Type 1b
ENSG00000184384	0.18466	0.496749	mastermind like transcriptional coactivator 2(MAML2)	Type 1b
ENSG00000197992	0.181395	0.502547	C-type lectin domain containing 9A(CLEC9A)	Type 1b
ENSG00000117479	0.107794	0.700308	solute carrier family 19 member 2(SLC19A2)	Type 1b
ENSG00000147889	0.0901005	0.748578	cyclin dependent kinase inhibitor 2A(CDKN2A)	Type 1b
ENSG00000223496	0.074015	0.792659	exosome component 6(EXOSC6)	Type 1b
ENSG00000121897	0.0443339	0.87408	lipoic acid synthetase(LIAS)	Type 1b
ENSG00000101882	0.0239722	0.928496	NFKB activating protein(NKAP)	Type 1b
ENSG00000205250	-0.0235558	0.928496	E2F transcription factor 4(E2F4)	Type 1b
ENSG00000161956	-0.0454704	0.87408	SUMO specific peptidase 3(SENP3)	Type 1b
ENSG00000181085	0.951102	1.80668e-06	mitogen-activated protein kinase 15(MAPK15)	Type 2d
ENSG00000168394	0.947237	1.80668e-06	transporter 1, ATP binding cassette subfamily B member(TAP1)	Type 2d
ENSG00000121797	0.929246	1.03143e-05	C-C motif chemokine receptor like 2(CCRL2)	Type 2d
ENSG00000126759	0.919814	1.92309e-05	complement factor properdin(CFP)	Type 2d
ENSG00000168447	0.910955	3.28842e-05	sodium channel epithelial 1 subunit beta(SCNN1B)	Type 2d
ENSG00000198049	0.906513	3.59721e-05	arginine vasopressin receptor 1B(AVPR1B)	Type 2d
ENSG00000110619	0.905546	3.59721e-05	cysteinyl-tRNA synthetase 1(CARS1)	Type 2d
ENSG00000139865	0.89798	5.34179e-05	tetratricopeptide repeat domain 6(TTC6)	Type 2d
ENSG00000160224	0.896675	5.34179e-05	autoimmune regulator(AIRE)	Type 2d
ENSG00000149305	0.889876	7.59734e-05	5-hydroxytryptamine receptor 3B(HTR3B)	Type 2d
ENSG00000079112	0.884681	9.60808e-05	cadherin 17(CDH17)	Type 2d
ENSG00000115414	0.880457	0.000113893	fibronectin 1(FN1)	Type 2d
ENSG00000137962	0.867601	0.000214066	Rho GTPase activating protein 29(ARHGAP29)	Type 2d
ENSG00000087460	0.866516	0.000214066	GNAS complex locus(GNAS)	Type 2d
ENSG00000171320	0.859398	0.000288679	establishment of sister chromatid cohesion N-acetyltransferase 2(ESCO2)	Type 2d
ENSG00000147316	0.853297	0.000365324	microcephalin 1(MCPH1)	Type 2d
ENSG00000198399	0.846921	0.000456218	intersectin 2(ITSN2)	Type 2d
ENSG00000154175	0.846039	0.000456218	ABI family member 3 binding protein(ABI3BP)	Type 2d
ENSG00000198961	0.844367	0.000466288	praja ring finger ubiquitin ligase 2(PJA2)	Type 2d
ENSG00000163702	0.832448	0.000742778	interleukin 17 receptor C(IL17RC)	Type 2d
ENSG00000140853	0.830479	0.000756101	NLR family CARD domain containing 5(NLRC5)	Type 2d
ENSG00000099139	0.829712	0.000756101	proprotein convertase subtilisin/kexin type 5(PCSK5)	Type 2d
ENSG00000197081	0.825565	0.000830827	insulin like growth factor 2 receptor(IGF2R)	Type 2d
ENSG00000118113	0.825115	0.000830827	matrix metallopeptidase 8(MMP8)	Type 2d
ENSG00000005381	0.823265	0.000830827	myeloperoxidase(MPO)	Type 2d
ENSG00000176994	0.823202	0.000830827	SMCR8-C9orf72 complex subunit(SMCR8)	Type 2d
ENSG00000144452	0.821049	0.000870277	ATP binding cassette subfamily A member 12(ABCA12)	Type 2d
ENSG00000167306	0.819001	0.000908199	myosin VB(MYO5B)	Type 2d
ENSG00000183454	0.817036	0.000917344	glutamate ionotropic receptor NMDA type subunit 2A(GRIN2A)	Type 2d
ENSG00000102755	0.816927	0.000917344	fms related receptor tyrosine kinase 1(FLT1)	Type 2d
ENSG00000172116	0.815151	0.00094919	CD8 subunit beta(CD8B)	Type 2d
ENSG00000254126	0.812531	0.000996627	CD8B family member 2(CD8B2)	Type 2d
ENSG00000149534	0.811935	0.000996627	membrane spanning 4-domains A2(MS4A2)	Type 2d
ENSG00000141527	0.811343	0.000996627	caspase recruitment domain family member 14(CARD14)	Type 2d
ENSG00000109861	0.804497	0.00123823	cathepsin C(CTSC)	Type 2d
ENSG00000105613	0.802966	0.00125617	microtubule associated serine/threonine kinase 1(MAST1)	Type 2d
ENSG00000042832	0.80121	0.00125617	thyroglobulin(TG)	Type 2d
ENSG00000166825	0.800791	0.00125617	alanyl aminopeptidase, membrane(ANPEP)	Type 2d
ENSG00000132600	0.800398	0.00125617	protein arginine methyltransferase 7(PRMT7)	Type 2d
ENSG00000188906	0.800251	0.00125617	leucine rich repeat kinase 2(LRRK2)	Type 2d
ENSG00000284862	0.798346	0.00126048	coiled-coil domain containing 39(CCDC39)	Type 2d
ENSG00000138080	0.798089	0.00126048	elastin microfibril interfacer 1(EMILIN1)	Type 2d
ENSG00000119333	0.798038	0.00126048	dynein 2 intermediate chain 2(DYNC2I2)	Type 2d
ENSG00000115267	0.794262	0.00132426	interferon induced with helicase C domain 1(IFIH1)	Type 2d
ENSG00000008735	0.793749	0.00132426	mitogen-activated protein kinase 8 interacting protein 2(MAPK8IP2)	Type 2d
ENSG00000106948	0.793487	0.00132426	AT-hook transcription factor(AKNA)	Type 2d
ENSG00000073754	0.793379	0.00132426	CD5 molecule like(CD5L)	Type 2d
ENSG00000162688	0.79282	0.00132426	amylo-alpha-1, 6-glucosidase, 4-alpha-glucanotransferase(AGL)	Type 2d
ENSG00000168615	0.792669	0.00132426	ADAM metallopeptidase domain 9(ADAM9)	Type 2d
ENSG00000134256	0.791206	0.0013618	CD101 molecule(CD101)	Type 2d
ENSG00000082516	0.78913	0.00141371	gem nuclear organelle associated protein 5(GEMIN5)	Type 2d
ENSG00000140795	0.788855	0.00141371	myosin light chain kinase 3(MYLK3)	Type 2d
ENSG00000198677	0.78772	0.00142893	SKI3 subunit of superkiller complex(SKIC3)	Type 2d
ENSG00000134250	0.787353	0.00142893	notch receptor 2(NOTCH2)	Type 2d
ENSG00000118197	0.779131	0.00181714	DEAD-box helicase 59(DDX59)	Type 2d
ENSG00000125255	0.777977	0.00182042	solute carrier family 10 member 2(SLC10A2)	Type 2d
ENSG00000105486	0.77791	0.00182042	DNA ligase 1(LIG1)	Type 2d
ENSG00000072840	0.775697	0.00191371	EvC ciliary complex subunit 1(EVC)	Type 2d
ENSG00000145708	0.774863	0.00191995	corticotropin releasing hormone binding protein(CRHBP)	Type 2d
ENSG00000099250	0.774467	0.00191995	neuropilin 1(NRP1)	Type 2d
ENSG00000051341	0.770217	0.00214333	DNA polymerase theta(POLQ)	Type 2d
ENSG00000145244	0.768369	0.00222627	corin, serine peptidase(CORIN)	Type 2d
ENSG00000011405	0.76356	0.0025174	phosphatidylinositol-4-phosphate 3-kinase catalytic subunit type 2 alpha(PIK3C2A)	Type 2d
ENSG00000100263	0.7627	0.00253958	rhomboid domain containing 3(RHBDD3)	Type 2d
ENSG00000135723	0.761286	0.00260276	formin homology 2 domain containing 1(FHOD1)	Type 2d
ENSG00000173531	0.760453	0.00262421	macrophage stimulating 1(MST1)	Type 2d
ENSG00000197417	0.758407	0.00273746	sedoheptulokinase(SHPK)	Type 2d
ENSG00000179455	0.756527	0.00284167	makorin ring finger protein 3(MKRN3)	Type 2d
ENSG00000111331	0.754416	0.00294632	2-5-oligoadenylate synthetase 3(OAS3)	Type 2d
ENSG00000139626	0.754156	0.00294632	integrin subunit beta 7(ITGB7)	Type 2d
ENSG00000177398	0.751828	0.00309454	uromodulin like 1(UMODL1)	Type 2d
ENSG00000185313	0.750888	0.00310642	sodium voltage-gated channel alpha subunit 10(SCN10A)	Type 2d
ENSG00000121053	0.750656	0.00310642	eosinophil peroxidase(EPX)	Type 2d
ENSG00000076928	0.749287	0.00316524	Rho guanine nucleotide exchange factor 1(ARHGEF1)	Type 2d
ENSG00000160710	0.748946	0.00316524	adenosine deaminase RNA specific(ADAR)	Type 2d
ENSG00000178726	0.747813	0.00321923	thrombomodulin(THBD)	Type 2d
ENSG00000044090	0.746562	0.00328448	cullin 7(CUL7)	Type 2d
ENSG00000164733	0.746041	0.00328718	cathepsin B(CTSB)	Type 2d
ENSG00000144648	0.744234	0.00340315	atypical chemokine receptor 2(ACKR2)	Type 2d
ENSG00000077498	0.743502	0.00342539	tyrosinase(TYR)	Type 2d
ENSG00000019169	0.742754	0.00344955	macrophage receptor with collagenous structure(MARCO)	Type 2d
ENSG00000123473	0.740889	0.00357584	STIL centriolar assembly protein(STIL)	Type 2d
ENSG00000105851	0.73906	0.00366122	phosphatidylinositol-4,5-bisphosphate 3-kinase catalytic subunit gamma(PIK3CG)	Type 2d
ENSG00000187045	0.739028	0.00366122	transmembrane serine protease 6(TMPRSS6)	Type 2d
ENSG00000066056	0.733581	0.00415141	tyrosine kinase with immunoglobulin like and EGF like domains 1(TIE1)	Type 2d
ENSG00000129744	0.732754	0.00418848	ADP-ribosyltransferase 1(ART1)	Type 2d
ENSG00000152582	0.731779	0.00424166	sperm flagellar 2(SPEF2)	Type 2d
ENSG00000110330	0.72798	0.00460338	baculoviral IAP repeat containing 2(BIRC2)	Type 2d
ENSG00000187210	0.724886	0.00489069	glucosaminyl (N-acetyl) transferase 1(GCNT1)	Type 2d
ENSG00000182578	0.724547	0.00489069	colony stimulating factor 1 receptor(CSF1R)	Type 2d
ENSG00000155629	0.721875	0.00511653	phosphoinositide-3-kinase adaptor protein 1(PIK3AP1)	Type 2d
ENSG00000163357	0.721734	0.00511653	DC-STAMP domain containing 1(DCST1)	Type 2d
ENSG00000176697	0.720765	0.00517898	brain derived neurotrophic factor(BDNF)	Type 2d
ENSG00000167601	0.720123	0.00520213	AXL receptor tyrosine kinase(AXL)	Type 2d
ENSG00000107798	0.719084	0.00527468	lipase A, lysosomal acid type(LIPA)	Type 2d
ENSG00000169413	0.717806	0.00537823	ribonuclease A family member k6(RNASE6)	Type 2d
ENSG00000172482	0.716863	0.005388	alanine--glyoxylate aminotransferase(AGXT)	Type 2d
ENSG00000103249	0.716843	0.005388	chloride voltage-gated channel 7(CLCN7)	Type 2d
ENSG00000107738	0.714677	0.00550012	V-set immunoregulatory receptor(VSIR)	Type 2d
ENSG00000109320	0.714543	0.00550012	nuclear factor kappa B subunit 1(NFKB1)	Type 2d
ENSG00000167978	0.71423	0.00550012	serine/arginine repetitive matrix 2(SRRM2)	Type 2d
ENSG00000112077	0.714223	0.00550012	Rh associated glycoprotein(RHAG)	Type 2d
ENSG00000187790	0.712648	0.00562693	FA complementation group M(FANCM)	Type 2d
ENSG00000158517	0.712382	0.00562693	neutrophil cytosolic factor 1(NCF1)	Type 2d
ENSG00000159674	0.710652	0.00579703	spondin 2(SPON2)	Type 2d
ENSG00000089692	0.709868	0.00584528	lymphocyte activating 3(LAG3)	Type 2d
ENSG00000151148	0.70819	0.00596552	ubiquitin protein ligase E3B(UBE3B)	Type 2d
ENSG00000140961	0.707823	0.00596552	oxidative stress induced growth inhibitor 1(OSGIN1)	Type 2d
ENSG00000110075	0.707723	0.00596552	protein phosphatase 6 regulatory subunit 3(PPP6R3)	Type 2d
ENSG00000114480	0.706029	0.00613929	1,4-alpha-glucan branching enzyme 1(GBE1)	Type 2d
ENSG00000108557	0.704059	0.00633144	retinoic acid induced 1(RAI1)	Type 2d
ENSG00000134760	0.703826	0.00633144	desmoglein 1(DSG1)	Type 2d
ENSG00000159128	0.703207	0.00636162	interferon gamma receptor 2(IFNGR2)	Type 2d
ENSG00000114650	0.701466	0.00650752	SREBF chaperone(SCAP)	Type 2d
ENSG00000001626	0.701374	0.00650752	CF transmembrane conductance regulator(CFTR)	Type 2d
ENSG00000162551	0.700052	0.00663615	alkaline phosphatase, biomineralization associated(ALPL)	Type 2d
ENSG00000203867	0.699684	0.00663615	RNA binding motif protein 20(RBM20)	Type 2d
ENSG00000182545	0.698998	0.00667859	ribonuclease A family member 10 (inactive)(RNASE10)	Type 2d
ENSG00000124233	0.697511	0.00683848	semenogelin 1(SEMG1)	Type 2d
ENSG00000132466	0.695788	0.00703704	ankyrin repeat domain 17(ANKRD17)	Type 2d
ENSG00000100385	0.6948	0.00707305	interleukin 2 receptor subunit beta(IL2RB)	Type 2d
ENSG00000164342	0.694772	0.00707305	toll like receptor 3(TLR3)	Type 2d
ENSG00000163346	0.694391	0.00707305	PBX homeobox interacting protein 1(PBXIP1)	Type 2d
ENSG00000039068	0.693051	0.0072143	cadherin 1(CDH1)	Type 2d
ENSG00000186265	0.692698	0.0072143	B and T lymphocyte associated(BTLA)	Type 2d
ENSG00000143365	0.689655	0.00762971	RAR related orphan receptor C(RORC)	Type 2d
ENSG00000123066	0.68763	0.00789536	mediator complex subunit 13L(MED13L)	Type 2d
ENSG00000087116	0.685478	0.00818975	ADAM metallopeptidase with thrombospondin type 1 motif 2(ADAMTS2)	Type 2d
ENSG00000197256	0.682884	0.0085694	KN motif and ankyrin repeat domains 2(KANK2)	Type 2d
ENSG00000115221	0.680181	0.00898227	integrin subunit beta 6(ITGB6)	Type 2d
ENSG00000009954	0.679467	0.00904271	bromodomain adjacent to zinc finger domain 1B(BAZ1B)	Type 2d
ENSG00000181804	0.678752	0.00910413	solute carrier family 9 member A9(SLC9A9)	Type 2d
ENSG00000150281	0.677446	0.00927491	cardiotrophin 1(CTF1)	Type 2d
ENSG00000166888	0.676614	0.00935949	signal transducer and activator of transcription 6(STAT6)	Type 2d
ENSG00000091704	0.675122	0.00956939	carboxypeptidase A1(CPA1)	Type 2d
ENSG00000197746	0.673575	0.00979347	prosaposin(PSAP)	Type 2d
ENSG00000049249	0.67002	0.0104219	TNF receptor superfamily member 9(TNFRSF9)	Type 2d
ENSG00000159640	0.66783	0.0107943	angiotensin I converting enzyme(ACE)	Type 2d
ENSG00000150782	0.667216	0.0108441	interleukin 18(IL18)	Type 2d
ENSG00000179094	0.664743	0.0112886	period circadian regulator 1(PER1)	Type 2d
ENSG00000132470	0.663605	0.0114242	integrin subunit beta 4(ITGB4)	Type 2d
ENSG00000213928	0.663369	0.0114242	interferon regulatory factor 9(IRF9)	Type 2d
ENSG00000157168	0.662786	0.0114703	neuregulin 1(NRG1)	Type 2d
ENSG00000085978	0.662329	0.0114895	autophagy related 16 like 1(ATG16L1)	Type 2d
ENSG00000197943	0.660544	0.0117346	phospholipase C gamma 2(PLCG2)	Type 2d
ENSG00000115884	0.660476	0.0117346	syndecan 1(SDC1)	Type 2d
ENSG00000168398	0.656484	0.0125389	bradykinin receptor B2(BDKRB2)	Type 2d
ENSG00000119457	0.656188	0.0125389	solute carrier family 46 member 2(SLC46A2)	Type 2d
ENSG00000175189	0.654812	0.012775	inhibin subunit beta C(INHBC)	Type 2d
ENSG00000168439	0.652159	0.0133219	stress induced phosphoprotein 1(STIP1)	Type 2d
ENSG00000112116	0.651301	0.0134419	interleukin 17F(IL17F)	Type 2d
ENSG00000153162	0.650337	0.0135243	bone morphogenetic protein 6(BMP6)	Type 2d
ENSG00000102794	0.650239	0.0135243	aconitate decarboxylase 1(ACOD1)	Type 2d
ENSG00000108479	0.645312	0.0146797	galactokinase 1(GALK1)	Type 2d
ENSG00000196684	0.644852	0.0147048	hematopoietic SH2 domain containing(HSH2D)	Type 2d
ENSG00000102837	0.642912	0.0150318	olfactomedin 4(OLFM4)	Type 2d
ENSG00000129295	0.642887	0.0150318	dynein axonemal assembly factor 11(DNAAF11)	Type 2d
ENSG00000188655	0.641938	0.0151039	ribonuclease A family member 9 (inactive)(RNASE9)	Type 2d
ENSG00000105612	0.641898	0.0151039	deoxyribonuclease 2, lysosomal(DNASE2)	Type 2d
ENSG00000101473	0.640834	0.0152926	acyl-CoA thioesterase 8(ACOT8)	Type 2d
ENSG00000012223	0.637847	0.0160107	lactotransferrin(LTF)	Type 2d
ENSG00000075239	0.636268	0.0162247	acetyl-CoA acetyltransferase 1(ACAT1)	Type 2d
ENSG00000122870	0.63612	0.0162247	BicC family RNA binding protein 1(BICC1)	Type 2d
ENSG00000164754	0.636013	0.0162247	RAD21 cohesin complex component(RAD21)	Type 2d
ENSG00000149177	0.63468	0.0165009	protein tyrosine phosphatase receptor type J(PTPRJ)	Type 2d
ENSG00000124920	0.632279	0.0170825	myelin regulatory factor(MYRF)	Type 2d
ENSG00000186792	0.631949	0.0170825	hyaluronidase 3(HYAL3)	Type 2d
ENSG00000065427	0.631519	0.0171054	lysyl-tRNA synthetase 1(KARS1)	Type 2d
ENSG00000150594	0.628851	0.0177893	adrenoceptor alpha 2A(ADRA2A)	Type 2d
ENSG00000137078	0.627402	0.0181208	signaling threshold regulating transmembrane adaptor 1(SIT1)	Type 2d
ENSG00000183072	0.626976	0.0181437	NK2 homeobox 5(NKX2-5)	Type 2d
ENSG00000141506	0.625469	0.0184969	phosphoinositide-3-kinase regulatory subunit 5(PIK3R5)	Type 2d
ENSG00000169896	0.625124	0.0184969	integrin subunit alpha M(ITGAM)	Type 2d
ENSG00000106178	0.624583	0.0185569	C-C motif chemokine ligand 24(CCL24)	Type 2d
ENSG00000136573	0.623226	0.0188704	BLK proto-oncogene, Src family tyrosine kinase(BLK)	Type 2d
ENSG00000170835	0.620964	0.0194753	carboxyl ester lipase(CEL)	Type 2d
ENSG00000110911	0.61661	0.0207606	solute carrier family 11 member 2(SLC11A2)	Type 2d
ENSG00000137055	0.616347	0.0207606	phospholipase A2 activating protein(PLAA)	Type 2d
ENSG00000101306	0.613504	0.0214454	myosin light chain kinase 2(MYLK2)	Type 2d
ENSG00000080572	0.613305	0.0214454	dynein axonemal assembly factor 6(DNAAF6)	Type 2d
ENSG00000157796	0.613287	0.0214454	WD repeat domain 19(WDR19)	Type 2d
ENSG00000121060	0.612875	0.0214454	tripartite motif containing 25(TRIM25)	Type 2d
ENSG00000124181	0.612604	0.0214454	phospholipase C gamma 1(PLCG1)	Type 2d
ENSG00000163932	0.611976	0.0215435	protein kinase C delta(PRKCD)	Type 2d
ENSG00000006747	0.610071	0.0220856	scinderin(SCIN)	Type 2d
ENSG00000075391	0.60893	0.0223668	RAS protein activator like 2(RASAL2)	Type 2d
ENSG00000106638	0.608147	0.0225238	transducin beta like 2(TBL2)	Type 2d
ENSG00000106100	0.607287	0.022661	nucleotide binding oligomerization domain containing 1(NOD1)	Type 2d
ENSG00000184459	0.607084	0.022661	BPI fold containing family C(BPIFC)	Type 2d
ENSG00000179271	0.606313	0.0228154	GADD45G interacting protein 1(GADD45GIP1)	Type 2d
ENSG00000018280	0.604572	0.0233213	solute carrier family 11 member 1(SLC11A1)	Type 2d
ENSG00000151882	0.603884	0.0234493	C-C motif chemokine ligand 28(CCL28)	Type 2d
ENSG00000136634	0.602547	0.0237017	interleukin 10(IL10)	Type 2d
ENSG00000144730	0.602268	0.0237017	interleukin 17 receptor D(IL17RD)	Type 2d
ENSG00000169621	0.602193	0.0237017	aprataxin and PNKP like factor(APLF)	Type 2d
ENSG00000106952	0.601015	0.024013	TNF superfamily member 8(TNFSF8)	Type 2d
ENSG00000123338	0.600426	0.0241085	NCK associated protein 1 like(NCKAP1L)	Type 2d
ENSG00000175354	0.59971	0.0242516	protein tyrosine phosphatase non-receptor type 2(PTPN2)	Type 2d
ENSG00000120885	0.597928	0.0247961	clusterin(CLU)	Type 2d
ENSG00000122122	0.597208	0.0249441	SAM and SH3 domain containing 3(SASH3)	Type 2d
ENSG00000127129	0.594492	0.025862	endothelin 2(EDN2)	Type 2d
ENSG00000176406	0.59309	0.0262826	regulating synaptic membrane exocytosis 2(RIMS2)	Type 2d
ENSG00000105223	0.58934	0.0274383	phospholipase D family member 3(PLD3)	Type 2d
ENSG00000184381	0.588973	0.0274383	phospholipase A2 group VI(PLA2G6)	Type 2d
ENSG00000158077	0.588901	0.0274383	NLR family pyrin domain containing 14(NLRP14)	Type 2d
ENSG00000053918	0.588891	0.0274383	potassium voltage-gated channel subfamily Q member 1(KCNQ1)	Type 2d
ENSG00000262406	0.588004	0.0275161	matrix metallopeptidase 12(MMP12)	Type 2d
ENSG00000130669	0.587897	0.0275161	p21 (RAC1) activated kinase 4(PAK4)	Type 2d
ENSG00000140691	0.587722	0.0275161	armadillo repeat containing 5(ARMC5)	Type 2d
ENSG00000172273	0.587105	0.0276354	histone H4 transcription factor(HINFP)	Type 2d
ENSG00000169752	0.586616	0.0277032	neuregulin 4(NRG4)	Type 2d
ENSG00000101017	0.58553	0.0280161	CD40 molecule(CD40)	Type 2d
ENSG00000095015	0.584769	0.0281849	mitogen-activated protein kinase kinase kinase 1(MAP3K1)	Type 2d
ENSG00000184599	0.584478	0.0281849	TAFA chemokine like family member 3(TAFA3)	Type 2d
ENSG00000143384	0.583922	0.0282827	ADAMTSL4 antisense RNA 1(ADAMTSL4-AS1)	Type 2d
ENSG00000090104	0.582116	0.0288452	regulator of G protein signaling 1(RGS1)	Type 2d
ENSG00000167775	0.581932	0.0288452	CD320 molecule(CD320)	Type 2d
ENSG00000124491	0.581077	0.0290705	coagulation factor XIII A chain(F13A1)	Type 2d
ENSG00000131724	0.580313	0.0292047	interleukin 13 receptor subunit alpha 1(IL13RA1)	Type 2d
ENSG00000121858	0.580126	0.0292047	TNF superfamily member 10(TNFSF10)	Type 2d
ENSG00000253958	0.579336	0.0294054	claudin 23(CLDN23)	Type 2d
ENSG00000184925	0.578688	0.0295471	lipocalin 12(LCN12)	Type 2d
ENSG00000068001	0.574611	0.0311771	hyaluronidase 2(HYAL2)	Type 2d
ENSG00000171109	0.574286	0.0311812	mitofusin 1(MFN1)	Type 2d
ENSG00000154743	0.573204	0.0315214	tRNA splicing endonuclease subunit 2(TSEN2)	Type 2d
ENSG00000125734	0.571179	0.0322898	G protein-coupled receptor 108(GPR108)	Type 2d
ENSG00000158526	0.570434	0.0324849	TSR2 ribosome maturation factor(TSR2)	Type 2d
ENSG00000149564	0.569554	0.0327431	endothelial cell adhesion molecule(ESAM)	Type 2d
ENSG00000092051	0.568847	0.0329074	junctophilin 4(JPH4)	Type 2d
ENSG00000102962	0.568569	0.0329074	C-C motif chemokine ligand 22(CCL22)	Type 2d
ENSG00000126010	0.567311	0.033286	gastrin releasing peptide receptor(GRPR)	Type 2d
ENSG00000108561	0.567085	0.033286	complement C1q binding protein(C1QBP)	Type 2d
ENSG00000198018	0.566813	0.033286	ectonucleoside triphosphate diphosphohydrolase 7(ENTPD7)	Type 2d
ENSG00000164038	0.566084	0.0334292	solute carrier family 9 member B2(SLC9B2)	Type 2d
ENSG00000185231	0.565885	0.0334292	melanocortin 2 receptor(MC2R)	Type 2d
ENSG00000148356	0.56449	0.0338194	leucine rich repeat and sterile alpha motif containing 1(LRSAM1)	Type 2d
ENSG00000167680	0.564352	0.0338194	semaphorin 6B(SEMA6B)	Type 2d
ENSG00000176678	0.564122	0.0338194	forkhead box L1(FOXL1)	Type 2d
ENSG00000138448	0.562904	0.0341272	integrin subunit alpha V(ITGAV)	Type 2d
ENSG00000109929	0.562851	0.0341272	sterol-C5-desaturase(SC5D)	Type 2d
ENSG00000106144	0.56207	0.0343507	caspase 2(CASP2)	Type 2d
ENSG00000141012	0.561649	0.0344059	galactosamine (N-acetyl)-6-sulfatase(GALNS)	Type 2d
ENSG00000114956	0.561346	0.0344064	deoxyguanosine kinase(DGUOK)	Type 2d
ENSG00000139644	0.560787	0.034527	transmembrane BAX inhibitor motif containing 6(TMBIM6)	Type 2d
ENSG00000168538	0.558944	0.0352568	trafficking protein particle complex subunit 11(TRAPPC11)	Type 2d
ENSG00000111802	0.556207	0.0364334	tyrosyl-DNA phosphodiesterase 2(TDP2)	Type 2d
ENSG00000135318	0.55477	0.0369908	5-nucleotidase ecto(NT5E)	Type 2d
ENSG00000112186	0.554386	0.0370312	cyclase associated actin cytoskeleton regulatory protein 2(CAP2)	Type 2d
ENSG00000165029	0.553464	0.0371928	ATP binding cassette subfamily A member 1(ABCA1)	Type 2d
ENSG00000102893	0.553161	0.0371928	phosphorylase kinase regulatory subunit beta(PHKB)	Type 2d
ENSG00000105855	0.553157	0.0371928	integrin subunit beta 8(ITGB8)	Type 2d
ENSG00000134318	0.551197	0.0380212	Rho associated coiled-coil containing protein kinase 2(ROCK2)	Type 2d
ENSG00000166428	0.549123	0.038921	phospholipase D family member 4(PLD4)	Type 2d
ENSG00000171202	0.548381	0.0389817	transmembrane protein 126A(TMEM126A)	Type 2d
ENSG00000128789	0.548133	0.0389817	proteasome assembly chaperone 2(PSMG2)	Type 2d
ENSG00000145348	0.548107	0.0389817	TBC1 domain containing kinase(TBCK)	Type 2d
ENSG00000198719	0.546608	0.0395989	delta like canonical Notch ligand 1(DLL1)	Type 2d
ENSG00000101981	0.544543	0.0405197	coagulation factor IX(F9)	Type 2d
ENSG00000162931	0.543187	0.0409259	tripartite motif containing 17(TRIM17)	Type 2d
ENSG00000132763	0.542977	0.0409259	metabolism of cobalamin associated C(MMACHC)	Type 2d
ENSG00000103569	0.542879	0.0409259	aquaporin 9(AQP9)	Type 2d
ENSG00000011465	0.540307	0.0420944	decorin(DCN)	Type 2d
ENSG00000166828	0.539881	0.0420944	sodium channel epithelial 1 subunit gamma(SCNN1G)	Type 2d
ENSG00000124205	0.539799	0.0420944	endothelin 3(EDN3)	Type 2d
ENSG00000160683	0.539273	0.0422186	C-X-C motif chemokine receptor 5(CXCR5)	Type 2d
ENSG00000100023	0.537718	0.0428687	peptidylprolyl isomerase like 2(PPIL2)	Type 2d
ENSG00000166164	0.537484	0.0428687	bromodomain containing 7(BRD7)	Type 2d
ENSG00000116678	0.537048	0.0429457	leptin receptor(LEPR)	Type 2d
ENSG00000172543	0.53579	0.0434737	cathepsin W(CTSW)	Type 2d
ENSG00000131095	0.534548	0.0439969	glial fibrillary acidic protein(GFAP)	Type 2d
ENSG00000130816	0.533892	0.0441983	DNA methyltransferase 1(DNMT1)	Type 2d
ENSG00000027869	0.532974	0.0445468	SH2 domain containing 2A(SH2D2A)	Type 2d
ENSG00000164129	0.531952	0.0449555	neuropeptide Y receptor Y5(NPY5R)	Type 2d
ENSG00000109072	0.53028	0.0456809	vitronectin(VTN)	Type 2d
ENSG00000163131	0.530084	0.0456809	cathepsin S(CTSS)	Type 2d
ENSG00000213380	0.529108	0.0460708	component of oligomeric golgi complex 8(COG8)	Type 2d
ENSG00000111796	0.524919	0.0483384	killer cell lectin like receptor B1(KLRB1)	Type 2d
ENSG00000139370	0.52444	0.0484485	solute carrier family 15 member 4(SLC15A4)	Type 2d
ENSG00000169605	0.523665	0.0486415	gastrokine 1(GKN1)	Type 2d
ENSG00000179029	0.523528	0.0486415	transmembrane protein 107(TMEM107)	Type 2d
ENSG00000087245	0.521463	0.0497027	matrix metallopeptidase 2(MMP2)	Type 2d
ENSG00000198286	0.520344	0.0502033	caspase recruitment domain family member 11(CARD11)	Type 2d
ENSG00000136250	0.519843	0.0503298	acyloxyacyl hydrolase(AOAH)	Type 2d
ENSG00000139269	0.518454	0.0508994	inhibin subunit beta E(INHBE)	Type 2d
ENSG00000174502	0.518273	0.0508994	solute carrier family 26 member 9(SLC26A9)	Type 2d
ENSG00000171984	0.518035	0.0508994	shieldin complex subunit 1(SHLD1)	Type 2d
ENSG00000113916	0.517503	0.051047	BCL6 transcription repressor(BCL6)	Type 2d
ENSG00000167447	0.516865	0.0512606	SMG8 nonsense mediated mRNA decay factor(SMG8)	Type 2d
ENSG00000013374	0.515924	0.0516188	negative regulator of ubiquitin like proteins 1(NUB1)	Type 2d
ENSG00000151366	0.515705	0.0516188	NADH:ubiquinone oxidoreductase subunit C2(NDUFC2)	Type 2d
ENSG00000188056	0.515397	0.0516305	triggering receptor expressed on myeloid cells like 4(TREML4)	Type 2d
ENSG00000137331	0.515098	0.0516375	immediate early response 3(IER3)	Type 2d
ENSG00000174371	0.514311	0.0519466	exonuclease 1(EXO1)	Type 2d
ENSG00000110104	0.512553	0.0528614	coiled-coil domain containing 86(CCDC86)	Type 2d
ENSG00000189430	0.511644	0.0532513	natural cytotoxicity triggering receptor 1(NCR1)	Type 2d
ENSG00000124839	0.505795	0.0568352	RAB17, member RAS oncogene family(RAB17)	Type 2d
ENSG00000060718	0.505418	0.0568929	collagen type XI alpha 1 chain(COL11A1)	Type 2d
ENSG00000110497	0.502589	0.0585871	autophagy and beclin 1 regulator 1(AMBRA1)	Type 2d
ENSG00000232810	0.501871	0.0588751	tumor necrosis factor(TNF)	Type 2d
ENSG00000116586	0.500233	0.0597919	late endosomal/lysosomal adaptor, MAPK and MTOR activator 2(LAMTOR2)	Type 2d
ENSG00000186868	0.499669	0.0599787	microtubule associated protein tau(MAPT)	Type 2d
ENSG00000242574	0.497115	0.0615435	major histocompatibility complex, class II, DM beta(HLA-DMB)	Type 2d
ENSG00000174106	0.496167	0.0620024	LEM domain containing 3(LEMD3)	Type 2d
ENSG00000131068	0.495301	0.0624062	defensin beta 118(DEFB118)	Type 2d
ENSG00000138639	0.492861	0.0638783	Rho GTPase activating protein 24(ARHGAP24)	Type 2d
ENSG00000143119	0.492645	0.0638783	CD53 molecule(CD53)	Type 2d
ENSG00000100209	0.492333	0.0638932	HscB mitochondrial iron-sulfur cluster cochaperone(HSCB)	Type 2d
ENSG00000149554	0.491176	0.0645147	checkpoint kinase 1(CHEK1)	Type 2d
ENSG00000154124	0.490741	0.0645751	OTU deubiquitinase with linear linkage specificity(OTULIN)	Type 2d
ENSG00000113845	0.490511	0.0645751	translocase of inner mitochondrial membrane domain containing 1(TIMMDC1)	Type 2d
ENSG00000187566	0.48826	0.065997	NHL repeat containing E3 ubiquitin protein ligase 1(NHLRC1)	Type 2d
ENSG00000092529	0.484007	0.0689376	calpain 3(CAPN3)	Type 2d
ENSG00000155561	0.482035	0.0700589	nucleoporin 205(NUP205)	Type 2d
ENSG00000023892	0.481943	0.0700589	DEF6 guanine nucleotide exchange factor(DEF6)	Type 2d
ENSG00000104213	0.481119	0.0704629	platelet derived growth factor receptor like(PDGFRL)	Type 2d
ENSG00000140835	0.48083	0.0704629	carbohydrate sulfotransferase 4(CHST4)	Type 2d
ENSG00000134954	0.477234	0.0730211	ETS proto-oncogene 1, transcription factor(ETS1)	Type 2d
ENSG00000131023	0.476524	0.0733482	large tumor suppressor kinase 1(LATS1)	Type 2d
ENSG00000185634	0.474092	0.0750437	SHC adaptor protein 4(SHC4)	Type 2d
ENSG00000114115	0.470985	0.0771886	retinol binding protein 1(RBP1)	Type 2d
ENSG00000131096	0.470845	0.0771886	peptide YY(PYY)	Type 2d
ENSG00000083444	0.469379	0.078147	procollagen-lysine,2-oxoglutarate 5-dioxygenase 1(PLOD1)	Type 2d
ENSG00000269404	0.467837	0.0791766	Spi-B transcription factor(SPIB)	Type 2d
ENSG00000085871	0.467371	0.0793175	microsomal glutathione S-transferase 2(MGST2)	Type 2d
ENSG00000271447	0.464955	0.080707	matrix metallopeptidase 28(MMP28)	Type 2d
ENSG00000170430	0.464917	0.080707	O-6-methylguanine-DNA methyltransferase(MGMT)	Type 2d
ENSG00000130038	0.464821	0.080707	calcium release activated channel regulator 2A(CRACR2A)	Type 2d
ENSG00000176225	0.464297	0.0809	rotatin(RTTN)	Type 2d
ENSG00000244005	0.462549	0.0821268	NFS1 cysteine desulfurase(NFS1)	Type 2d
ENSG00000156831	0.459631	0.0843728	NSE2 (MMS21) homolog, SMC5-SMC6 complex SUMO ligase(NSMCE2)	Type 2d
ENSG00000184113	0.455327	0.0878887	claudin 5(CLDN5)	Type 2d
ENSG00000221926	0.452957	0.0897463	tripartite motif containing 16(TRIM16)	Type 2d
ENSG00000159267	0.45105	0.091206	holocarboxylase synthetase(HLCS)	Type 2d
ENSG00000167880	0.450572	0.0913695	envoplakin(EVPL)	Type 2d
ENSG00000119919	0.448538	0.0929635	NK2 homeobox 3(NKX2-3)	Type 2d
ENSG00000164825	0.445128	0.0958709	defensin beta 1(DEFB1)	Type 2d
ENSG00000100603	0.444738	0.0959539	SNW domain containing 1(SNW1)	Type 2d
ENSG00000188373	0.440126	0.100088	G protein-coupled receptor 15 ligand(GPR15LG)	Type 2d
ENSG00000137843	0.43763	0.102239	BUB1B-PAK6 readthrough(BUB1B-PAK6)	Type 2d
ENSG00000156709	0.435706	0.103846	apoptosis inducing factor mitochondria associated 1(AIFM1)	Type 2d
ENSG00000179477	0.431443	0.107851	arachidonate 12-lipoxygenase, 12R type(ALOX12B)	Type 2d
ENSG00000196611	0.430813	0.108181	matrix metallopeptidase 1(MMP1)	Type 2d
ENSG00000104825	0.426726	0.112111	NFKB inhibitor beta(NFKBIB)	Type 2d
ENSG00000127318	0.426313	0.112219	interleukin 22(IL22)	Type 2d
ENSG00000198931	0.42444	0.113873	adenine phosphoribosyltransferase(APRT)	Type 2d
ENSG00000112902	0.422993	0.115085	semaphorin 5A(SEMA5A)	Type 2d
ENSG00000188386	0.422345	0.115447	protein phosphatase 3 regulatory subunit B, beta(PPP3R2)	Type 2d
ENSG00000167244	0.420256	0.117225	insulin like growth factor 2(IGF2)	Type 2d
ENSG00000111684	0.420073	0.117225	lysophosphatidylcholine acyltransferase 3(LPCAT3)	Type 2d
ENSG00000174175	0.415983	0.121365	selectin P(SELP)	Type 2d
ENSG00000122068	0.414051	0.123169	forty-two-three domain containing 1(FYTTD1)	Type 2d
ENSG00000165646	0.413549	0.12338	solute carrier family 18 member A2(SLC18A2)	Type 2d
ENSG00000162924	0.413017	0.123625	REL proto-oncogene, NF-kB subunit(REL)	Type 2d
ENSG00000154227	0.41238	0.12399	ceramide synthase 3(CERS3)	Type 2d
ENSG00000160654	0.408742	0.127461	CD3 gamma subunit of T-cell receptor complex(CD3G)	Type 2d
ENSG00000164252	0.408688	0.127461	angiogenic factor with G-patch and FHA domains 1(AGGF1)	Type 2d
ENSG00000122126	0.404159	0.13234	OCRL inositol polyphosphate-5-phosphatase(OCRL)	Type 2d
ENSG00000138594	0.401317	0.135318	tropomodulin 3(TMOD3)	Type 2d
ENSG00000167588	0.400689	0.135318	glycerol-3-phosphate dehydrogenase 1(GPD1)	Type 2d
ENSG00000198833	0.400687	0.135318	ubiquitin conjugating enzyme E2 J1(UBE2J1)	Type 2d
ENSG00000159445	0.400044	0.135707	thioesterase superfamily member 4(THEM4)	Type 2d
ENSG00000171136	0.397748	0.138074	relaxin 3(RLN3)	Type 2d
ENSG00000160339	0.395509	0.1404	ficolin 2(FCN2)	Type 2d
ENSG00000012504	0.394381	0.141194	nuclear receptor subfamily 1 group H member 4(NR1H4)	Type 2d
ENSG00000101695	0.394221	0.141194	ring finger protein 125(RNF125)	Type 2d
ENSG00000165732	0.392833	0.142504	DExD-box helicase 21(DDX21)	Type 2d
ENSG00000125730	0.387928	0.148203	complement C3(C3)	Type 2d
ENSG00000139112	0.386759	0.149273	GABA type A receptor associated protein like 1(GABARAPL1)	Type 2d
ENSG00000174500	0.385343	0.15046	germinal center associated signaling and motility(GCSAM)	Type 2d
ENSG00000099942	0.384934	0.15046	CRK like proto-oncogene, adaptor protein(CRKL)	Type 2d
ENSG00000143319	0.384747	0.15046	interferon stimulated exonuclease gene 20 like 2(ISG20L2)	Type 2d
ENSG00000182199	0.384542	0.15046	serine hydroxymethyltransferase 2(SHMT2)	Type 2d
ENSG00000196497	0.384145	0.150559	importin 4(IPO4)	Type 2d
ENSG00000102760	0.381788	0.153156	regulator of cell cycle(RGCC)	Type 2d
ENSG00000168282	0.378282	0.157273	alpha-1,6-mannosyl-glycoprotein 2-beta-N-acetylglucosaminyltransferase(MGAT2)	Type 2d
ENSG00000113905	0.374515	0.161806	histidine rich glycoprotein(HRG)	Type 2d
ENSG00000105971	0.372724	0.163762	caveolin 2(CAV2)	Type 2d
ENSG00000140545	0.370616	0.16616	milk fat globule EGF and factor V/VIII domain containing(MFGE8)	Type 2d
ENSG00000185033	0.369672	0.166997	semaphorin 4B(SEMA4B)	Type 2d
ENSG00000171560	0.367305	0.169358	fibrinogen alpha chain(FGA)	Type 2d
ENSG00000171217	0.367138	0.169358	claudin 20(CLDN20)	Type 2d
ENSG00000169194	0.36696	0.169358	interleukin 13(IL13)	Type 2d
ENSG00000137177	0.365889	0.170378	kinesin family member 13A(KIF13A)	Type 2d
ENSG00000135148	0.365242	0.170818	TRAF-type zinc finger domain containing 1(TRAFD1)	Type 2d
ENSG00000170876	0.364442	0.17147	transmembrane protein 43(TMEM43)	Type 2d
ENSG00000113594	0.363479	0.172348	LIF receptor subunit alpha(LIFR)	Type 2d
ENSG00000109471	0.360712	0.175729	interleukin 2(IL2)	Type 2d
ENSG00000022267	0.35975	0.176616	four and a half LIM domains 1(FHL1)	Type 2d
ENSG00000153879	0.358376	0.178083	CCAAT enhancer binding protein gamma(CEBPG)	Type 2d
ENSG00000143612	0.356898	0.179703	chromosome 1 open reading frame 43(C1orf43)	Type 2d
ENSG00000092439	0.348107	0.191907	transient receptor potential cation channel subfamily M member 7(TRPM7)	Type 2d
ENSG00000158887	0.34564	0.195067	myelin protein zero(MPZ)	Type 2d
ENSG00000101425	0.340567	0.2022	bactericidal permeability increasing protein(BPI)	Type 2d
ENSG00000073050	0.338755	0.204454	X-ray repair cross complementing 1(XRCC1)	Type 2d
ENSG00000100604	0.336223	0.207833	chromogranin A(CHGA)	Type 2d
ENSG00000185722	0.335499	0.208428	ankyrin repeat and FYVE domain containing 1(ANKFY1)	Type 2d
ENSG00000229314	0.331824	0.21349	orosomucoid 1(ORM1)	Type 2d
ENSG00000162736	0.331576	0.21349	nicastrin(NCSTN)	Type 2d
ENSG00000106665	0.32881	0.217323	CAP-Gly domain containing linker protein 2(CLIP2)	Type 2d
ENSG00000227507	0.325567	0.221913	lymphotoxin beta(LTB)	Type 2d
ENSG00000266094	0.325253	0.221913	Ras association domain family member 5(RASSF5)	Type 2d
ENSG00000019582	0.322537	0.225746	CD74 molecule(CD74)	Type 2d
ENSG00000146094	0.316705	0.23477	docking protein 3(DOK3)	Type 2d
ENSG00000054282	0.316202	0.235026	SHH signaling and ciliogenesis regulator SDCCAG8(SDCCAG8)	Type 2d
ENSG00000163600	0.312993	0.239815	inducible T cell costimulator(ICOS)	Type 2d
ENSG00000103037	0.305432	0.252154	SET domain containing 6, protein lysine methyltransferase(SETD6)	Type 2d
ENSG00000074695	0.300349	0.260448	lectin, mannose binding 1(LMAN1)	Type 2d
ENSG00000169906	0.295954	0.267658	S100 calcium binding protein G(S100G)	Type 2d
ENSG00000145390	0.288726	0.280195	ubiquitin specific peptidase 53(USP53)	Type 2d
ENSG00000141316	0.278183	0.299416	sperm acrosome associated 3(SPACA3)	Type 2d
ENSG00000161405	0.270958	0.31278	IKAROS family zinc finger 3(IKZF3)	Type 2d
ENSG00000161955	0.263784	0.326366	TNF superfamily member 13(TNFSF13)	Type 2d
ENSG00000071462	0.259933	0.333415	BUD23 rRNA methyltransferase and ribosome maturation factor(BUD23)	Type 2d
ENSG00000163273	0.257319	0.337981	natriuretic peptide C(NPPC)	Type 2d
ENSG00000204406	0.256665	0.338516	methyl-CpG binding domain protein 5(MBD5)	Type 2d
ENSG00000100852	0.251281	0.348895	Rho GTPase activating protein 5(ARHGAP5)	Type 2d
ENSG00000148218	0.24915	0.352539	aminolevulinate dehydratase(ALAD)	Type 2d
ENSG00000160712	0.239636	0.372044	interleukin 6 receptor(IL6R)	Type 2d
ENSG00000086730	0.23441	0.382584	linker for activation of T cells family member 2(LAT2)	Type 2d
ENSG00000167531	0.225535	0.401105	lactalbumin alpha(LALBA)	Type 2d
ENSG00000145416	0.225277	0.401105	membrane associated ring-CH-type finger 1(MARCHF1)	Type 2d
ENSG00000126088	0.202557	0.453124	uroporphyrinogen decarboxylase(UROD)	Type 2d
ENSG00000161055	0.197723	0.463741	secretoglobin family 3A member 1(SCGB3A1)	Type 2d
ENSG00000228607	0.181362	0.503229	claudin 25(CLDN25)	Type 2d
ENSG00000150630	0.162052	0.551943	vascular endothelial growth factor C(VEGFC)	Type 2d
ENSG00000007312	0.155867	0.56705	CD79b molecule(CD79B)	Type 2d
ENSG00000133740	0.141257	0.605204	E2F transcription factor 5(E2F5)	Type 2d
ENSG00000139292	0.137684	0.61359	leucine rich repeat containing G protein-coupled receptor 5(LGR5)	Type 2d
ENSG00000134882	0.134096	0.622047	UBA domain containing 2(UBAC2)	Type 2d
ENSG00000090376	0.12097	0.657206	interleukin 1 receptor associated kinase 3(IRAK3)	Type 2d
ENSG00000147852	0.104714	0.701976	very low density lipoprotein receptor(VLDLR)	Type 2d
ENSG00000122786	0.101116	0.710721	caldesmon 1(CALD1)	Type 2d
ENSG00000137745	0.0924304	0.734252	matrix metallopeptidase 13(MMP13)	Type 2d
ENSG00000186480	0.0676812	0.805507	insulin induced gene 1(INSIG1)	Type 2d
ENSG00000151276	0.0662992	0.807772	membrane associated guanylate kinase, WW and PDZ domain containing 1(MAGI1)	Type 2d
ENSG00000168769	0.0616929	0.819643	tet methylcytosine dioxygenase 2(TET2)	Type 2d
ENSG00000155926	0.0193668	0.945497	Src like adaptor(SLA)	Type 2d
ENSG00000136603	0.0144123	0.958402	SKI like proto-oncogene(SKIL)	Type 2d
ENSG00000136936	-0.00926426	0.97185	XPA, DNA damage recognition and repair factor(XPA)	Type 2d
ENSG00000139197	0.835985	0.00606759	peroxisomal biogenesis factor 5(PEX5)	Type 1g
ENSG00000145041	0.831139	0.00606759	DDB1 and CUL4 associated factor 1(DCAF1)	Type 1g
ENSG00000173175	0.827383	0.00606759	adenylate cyclase 5(ADCY5)	Type 1g
ENSG00000134245	0.819541	0.00619837	Wnt family member 2B(WNT2B)	Type 1g
ENSG00000154188	0.805906	0.00720425	angiopoietin 1(ANGPT1)	Type 1g
ENSG00000010278	0.804441	0.00720425	CD9 molecule(CD9)	Type 1g
ENSG00000198846	0.79934	0.00737252	thymocyte selection associated high mobility group box(TOX)	Type 1g
ENSG00000160445	0.794248	0.00766199	zyg-11 related cell cycle regulator(ZER1)	Type 1g
ENSG00000100345	0.782676	0.00977403	myosin heavy chain 9(MYH9)	Type 1g
ENSG00000167770	0.779705	0.00977403	OTU deubiquitinase, ubiquitin aldehyde binding 1(OTUB1)	Type 1g
ENSG00000146648	0.774274	0.00985003	epidermal growth factor receptor(EGFR)	Type 1g
ENSG00000087302	0.770925	0.00985003	RNA transcription, translation and transport factor(RTRAF)	Type 1g
ENSG00000152932	0.76555	0.00985003	RAB3C, member RAS oncogene family(RAB3C)	Type 1g
ENSG00000154174	0.762914	0.00985003	translocase of outer mitochondrial membrane 70(TOMM70)	Type 1g
ENSG00000034152	0.762671	0.00985003	mitogen-activated protein kinase kinase 3(MAP2K3)	Type 1g
ENSG00000073111	0.761993	0.00985003	minichromosome maintenance complex component 2(MCM2)	Type 1g
ENSG00000146122	0.759483	0.00985003	dishevelled associated activator of morphogenesis 2(DAAM2)	Type 1g
ENSG00000105329	0.75553	0.00985003	transforming growth factor beta 1(TGFB1)	Type 1g
ENSG00000171105	0.755321	0.00985003	insulin receptor(INSR)	Type 1g
ENSG00000273820	0.755098	0.00985003	ubiquitin specific peptidase 27 X-linked(USP27X)	Type 1g
ENSG00000159167	0.75388	0.00985003	stanniocalcin 1(STC1)	Type 1g
ENSG00000070501	0.749361	0.0106232	DNA polymerase beta(POLB)	Type 1g
ENSG00000010017	0.74656	0.0109463	RAN binding protein 9(RANBP9)	Type 1g
ENSG00000176428	0.743185	0.0111107	VPS37D subunit of ESCRT-I(VPS37D)	Type 1g
ENSG00000182580	0.742806	0.0111107	EPH receptor B3(EPHB3)	Type 1g
ENSG00000143442	0.739882	0.0115203	pogo transposable element derived with ZNF domain(POGZ)	Type 1g
ENSG00000154127	0.733453	0.0127786	ubiquitin associated and SH3 domain containing B(UBASH3B)	Type 1g
ENSG00000115353	0.73284	0.0127786	tachykinin receptor 1(TACR1)	Type 1g
ENSG00000204231	0.724412	0.0151577	retinoid X receptor beta(RXRB)	Type 1g
ENSG00000087470	0.714292	0.0185857	dynamin 1 like(DNM1L)	Type 1g
ENSG00000145147	0.70037	0.0245628	slit guidance ligand 2(SLIT2)	Type 1g
ENSG00000140092	0.697756	0.0248313	fibulin 5(FBLN5)	Type 1g
ENSG00000185049	0.696977	0.0248313	negative elongation factor complex member A(NELFA)	Type 1g
ENSG00000116741	0.694949	0.0251704	regulator of G protein signaling 2(RGS2)	Type 1g
ENSG00000052802	0.693037	0.0254644	methylsterol monooxygenase 1(MSMO1)	Type 1g
ENSG00000127511	0.687859	0.027595	SIN3 transcription regulator family member B(SIN3B)	Type 1g
ENSG00000110711	0.684051	0.0283397	aryl hydrocarbon receptor interacting protein(AIP)	Type 1g
ENSG00000019549	0.683942	0.0283397	snail family transcriptional repressor 2(SNAI2)	Type 1g
ENSG00000131668	0.682064	0.0286902	BARX homeobox 1(BARX1)	Type 1g
ENSG00000168159	0.679623	0.0290569	ring finger protein 187(RNF187)	Type 1g
ENSG00000168067	0.678269	0.0290569	mitogen-activated protein kinase kinase kinase kinase 2(MAP4K2)	Type 1g
ENSG00000131507	0.677667	0.0290569	Nedd4 family interacting protein 1(NDFIP1)	Type 1g
ENSG00000116688	0.676168	0.0290569	mitofusin 2(MFN2)	Type 1g
ENSG00000009950	0.675042	0.0290569	MLX interacting protein like(MLXIPL)	Type 1g
ENSG00000221866	0.67428	0.0290569	plexin A4(PLXNA4)	Type 1g
ENSG00000004455	0.67181	0.0297663	adenylate kinase 2(AK2)	Type 1g
ENSG00000112282	0.670832	0.0297663	mediator complex subunit 23(MED23)	Type 1g
ENSG00000181163	0.666074	0.0319522	nucleophosmin 1(NPM1)	Type 1g
ENSG00000130726	0.663778	0.0320722	tripartite motif containing 28(TRIM28)	Type 1g
ENSG00000167658	0.662408	0.0320722	eukaryotic translation elongation factor 2(EEF2)	Type 1g
ENSG00000070413	0.661886	0.0320722	DiGeorge syndrome critical region gene 2(DGCR2)	Type 1g
[truncated: 2,716 more rows]

## Sheet: Table S6
Supplementary table 6. Correlation analyses between PC1 of evolutionary constraint of immune-associated genes in primates and special phenotypes.
Results for residual testis mass and group size models: PC1 ~ residual testis mass + group size (log).
Branch length comparisons	dBIC	Weight
Kappa	0.0	0.71
Delta	2.42	0.21
Lambda	4.29	0.083
Sequential SS ANOVA	Mean sq.	P value
Residual testis mass	577.69	0.011
Group size (log)	2.74	0.85
Residuals	79.78
Model comparisons	dBIC	Weight
Residual testis mass	0.0	0.86
Residual testis mass + Group size (log)	3.63	0.14
Results for residual testis mass and diet models: PC1 ~ residual testis mass + diet.
Branch length comparisons	dBIC	Weight
Kappa	0.0	0.83
Delta	4.03	0.11
Lambda	5.41	0.056
Sequential SS ANOVA	Mean sq.	P value
Residual testis mass	469.30	0.011
Diet	68.88	0.38
Residuals	64.85
Model comparisons	dBIC	Weight
Residual testis mass	0.0	0.98
Residual testis mass + Diet	7.53	0.023
Results for residual testis mass and Social structure models: PC1 ~ residual testis mass + Social structure.
Branch length comparisons	dBIC	Weight
Kappa	0.0	0.88
Delta	5.21	0.065
Lambda	5.38	0.059
Sequential SS ANOVA	Mean sq.	P value
Residual testis mass	471.29	0.0048
Social structure	219.02	0.012
Residuals	51.85
Model comparisons	dBIC	Weight
Residual testis mass + Social structure	0.00	0.66
Residual testis mass	1.33	0.34
Results for Social structure and group size models: PC1 ~ Social structure + group size (log).
Branch length comparisons	dBIC	Weight
Kappa	0.0	0.971
Delta	8.18	0.016
Lambda	8.61	0.013
Sequential SS ANOVA	Mean sq.	P value
Social structure	198.56	0.0015
Group size (log)	19.37	0.43
Residuals	30.98
Model comparisons	dBIC	Weight
Social structure	0.0	0.81
Social structures + Group size (log)	2.95	0.19
Results for Social structure and diet models: PC1 ~ Social structure +Diet.
Branch length comparisons	dBIC	Weight
Kappa	0.0	0.93
Delta	6.59	0.035
Lambda	6.78	0.032
Sequential SS ANOVA	Mean sq.	P value
Social structure	272.21	0.0019
Diet	26.55	0.61
Residuals	43.66
Model comparisons	dBIC	Weight
Social structure	0.0	0.99
Social structure + Diet	8.93	0.01
Results for residual testis mass, Social structure and group size models: PC1 ~ residual testis mass + Social structure +group size (log).
Branch length comparisons	dBIC	Weight
Kappa	0.0	0.88
Delta	5.25	0.064
Lambda	5.42	0.058
Sequential SS ANOVA	Mean sq.	P value
Residual testis mass	462.95	0.0055
Social structure	215.84	0.014
Group size (log)	4.39	0.77
Residuals	52.49
Model comparisons	dBIC	Weight
Residual testis mass + Social structure	0.0	0.86
Residual testis mass + Social structure + Group size (log)	3.57	0.14
Results for residual testis mass, Social structure and diet models: PC1 ~ residual testis mass + Social structure +diet.
Branch length comparisons	dBIC	Weight
Kappa	0.0	0.87
Delta	5.11	0.067
Lambda	5.19	0.065
Sequential SS ANOVA	Mean sq.	P value
Residual testis mass	525.08	0.0057
Social structure	239.33	0.016
Diet	28.40	0.70
Residuals	59.60
Model comparisons	dBIC	Weight
Residual testis mass + Social structure	0.0	0.99
Residual testis mass + Social structure + Diet	9.24	0.01
Results for residual testis mass, Social structure, group size and diet models: PC1 ~ residual testis mass + Social structure + group size (log)+diet.
Branch length comparisons	dBIC	Weight
Kappa	0.0	0.87
Delta	5.06	0.069
Lambda	5.13	0.066
Sequential SS ANOVA	Mean sq.	P value
Residual testis mass	534.94	0.0065
Social structure	243.03	0.019
Group size (log)	4.78	0.78
Diet	27.56	0.73
Residuals	62.55
Model comparisons	dBIC	Weight
Social structure	0.0	0.51
Residual testis mass + Social structure	1.78	0.21
Social structure + Group size (log)	2.95	0.12
Residual testis mass	3.11	0.11
Residual testis mass + Social structure + Group size (log)	5.34	0.035
Residual testis mass + Group size (log)	6.73	0.017
Social structure + Diet	8.93	0.006
Residual testis mass + Diet	10.64	0.002
Residual testis mass + Social structure + Diet	11.02	0.002
Social structure + Group size (log) + Diet	12.48	0.001
Residual testis mass + Group size (log) + Diet	14.29	0.000
Residual testis mass + Social structure + Group size (log) + Diet	14.67	0.000
Results after excluding all imputed species for residual testis mass, Social structure, group size and diet models: PC1 ~ residual testis mass + Social structure + group size (log)+diet.
Branch length comparisons	dBIC	Weight
Delta	0.0	0.539
Kappa	1.702	0.230
Lambda	1.702	0.230
Sequential SS ANOVA	Mean sq.	P value
Residual testis mass	13038.2	9.32e-05
Social structure	4.98	0.010
Group size (log)	6.15	0.023
Diet	1.02	0.41
Residuals	10196.3

## Sheet: Table S7
Supplementary table 7. percentage of species imputed for each life-history trait
Life-history trait	Percentage of imputed species
Testes Weight (g)	0.2
Body Mass (g)	0.2
Group Size	0.14
Diet	0.16
Social System	0.18

## Sheet: Table S11
Supplementary table 11. The rapidly evolved genes uniquely in Macaca mulatta compared with Homo sapiens. For each species, the dN/dS of each gene was calculated by free-ratio model in PAML4.
ENSemble Gene ID	Gene Names	dN/dS (Homo sapiens)	dN/dS (Macaca mulatta)
ENSG00000000003	tetraspanin 6(TSPAN6)	0.737664	999
ENSG00000158480	spermatogenesis associated 2(SPATA2)	0.0001	167.123
ENSG00000158526	TSR2 ribosome maturation factor(TSR2)	0.0001	1.96491
ENSG00000158714	SLAM family member 8(SLAMF8)	0.0001	999
ENSG00000159167	stanniocalcin 1(STC1)	0.0001	8.63725
ENSG00000159176	cysteine and glycine rich protein 1(CSRP1)	0.0001	2.25542
ENSG00000159261	claudin 14(CLDN14)	0.0001	5.23343
ENSG00000067900	Rho associated coiled-coil containing protein kinase 1(ROCK1)	0.0001	972.656
ENSG00000067955	core-binding factor subunit beta(CBFB)	0.0001	1.36068
ENSG00000159445	thioesterase superfamily member 4(THEM4)	0.0001	999
ENSG00000159650	urocanate hydratase 1(UROC1)	0.256275	999
ENSG00000160113	nuclear receptor subfamily 2 group F member 6(NR2F6)	0.0001	89.3559
ENSG00000160323	ADAM metallopeptidase with thrombospondin type 1 motif 13(ADAMTS13)	0.33807	580.979
ENSG00000160593	junction adhesion molecule like(JAML)	0.0001	1.87186
ENSG00000160683	C-X-C motif chemokine receptor 5(CXCR5)	0.223368	318.334
ENSG00000160685	zinc finger and BTB domain containing 7B(ZBTB7B)	0.0001	999
ENSG00000160710	adenosine deaminase RNA specific(ADAR)	0.527829	999
ENSG00000160712	interleukin 6 receptor(IL6R)	0.0001	1.24956
ENSG00000160752	farnesyl diphosphate synthase(FDPS)	0.0001	1.09259
ENSG00000160959	leucine rich repeat containing 14(LRRC14)	0.0001	863.534
ENSG00000160973	forkhead box H1(FOXH1)	0.332028	11.9869
ENSG00000161031	peptidoglycan recognition protein 2(PGLYRP2)	0.254499	999
ENSG00000068724	tetratricopeptide repeat domain 7A(TTC7A)	0.290424	885.692
ENSG00000161911	triggering receptor expressed on myeloid cells like 1(TREML1)	0.913136	9.64617
ENSG00000162129	ClpB family mitochondrial disaggregase(CLPB)	0.0001	2.70751
ENSG00000162407	phospholipid phosphatase 3(PLPP3)	0.0001	36.5701
ENSG00000162704	actin related protein 2/3 complex subunit 5(ARPC5)	0.489918	2.54257
ENSG00000162738	VANGL planar cell polarity protein 2(VANGL2)	0.0001	7.1961
ENSG00000162746	Fc receptor like B(FCRLB)	0.446925	5.01958
ENSG00000069399	BCL3 transcription coactivator(BCL3)	0.0001	999
ENSG00000069424	potassium voltage-gated channel subfamily A regulatory beta subunit 2(KCNAB2)	0.0001	52.0729
ENSG00000162894	Fc mu receptor(FCMR)	0.0001	1.46614
ENSG00000162924	REL proto-oncogene, NF-kB subunit(REL)	0.316475	999
ENSG00000163064	engrailed homeobox 1(EN1)	0.0001	2.58217
ENSG00000069696	dopamine receptor D4(DRD4)	0.911826	1.48705
ENSG00000163121	neuralized E3 ubiquitin protein ligase 3(NEURL3)	0.640025	999
ENSG00000163131	cathepsin S(CTSS)	0.0001	999
ENSG00000163154	TNF alpha induced protein 8 like 2(TNFAIP8L2)	0.351892	2.16514
ENSG00000163235	transforming growth factor alpha(TGFA)	0.584304	3.48996
ENSG00000163297	ANTXR cell adhesion molecule 2(ANTXR2)	0.0001	668.121
ENSG00000163359	collagen type VI alpha 3 chain(COL6A3)	0.12004	999
ENSG00000069966	G protein subunit beta 5(GNB5)	0.0001	1.19879
ENSG00000163482	serine/threonine kinase 36(STK36)	0.243808	999
ENSG00000163512	5-azacytidine induced 2(AZI2)	0.0001	999
ENSG00000163534	Fc receptor like 1(FCRL1)	0.404855	9.86258
ENSG00000163608	nucleolus and neural progenitor protein(NEPRO)	0.600628	999
ENSG00000163629	protein tyrosine phosphatase non-receptor type 13(PTPN13)	0.328882	999
ENSG00000070190	dual adaptor of phosphotyrosine and 3-phosphoinositides 1(DAPP1)	0.0001	999
ENSG00000163808	kinesin family member 15(KIF15)	0.854291	1.51935
ENSG00000163840	deltex E3 ubiquitin ligase 3L(DTX3L)	0.731085	4.47456
ENSG00000163848	zinc finger protein 148(ZNF148)	0.0001	999
ENSG00000005893	lysosomal associated membrane protein 2(LAMP2)	0.72055	1.31864
ENSG00000163875	MYST/Esa1 associated factor 6(MEAF6)	0.0001	2.77756
ENSG00000163931	transketolase(TKT)	0.0001	1.10199
ENSG00000164007	claudin 19(CLDN19)	0.0001	16.8599
ENSG00000164032	H2A.Z variant histone 1(H2AZ1)	0.0001	4.55936
ENSG00000164047	cathelicidin antimicrobial peptide(CAMP)	0.306747	1.04029
ENSG00000164053	ATR interacting protein(ATRIP)	0.234907	1.00362
ENSG00000164107	heart and neural crest derivatives expressed 2(HAND2)	0.815229	1.12797
ENSG00000164120	15-hydroxyprostaglandin dehydrogenase(HPGD)	0.0001	191.329
ENSG00000164136	interleukin 15(IL15)	0.987299	1.7848
ENSG00000164209	solute carrier family 25 member 46(SLC25A46)	0.0001	999
ENSG00000164342	toll like receptor 3(TLR3)	0.174581	999
ENSG00000164414	solute carrier family 35 member A1(SLC35A1)	0.0001	832.157
ENSG00000164512	ankyrin repeat domain 55(ANKRD55)	0.600605	1.12179
ENSG00000164756	solute carrier family 30 member 8(SLC30A8)	0.0001	999
ENSG00000164871	sperm associated antigen 11B(SPAG11B)	0.0001	935.281
ENSG00000164924	tyrosine 3-monooxygenase/tryptophan 5-monooxygenase activation protein zeta(YWHAZ)	0.0001	2.92416
ENSG00000164949	GTP binding protein overexpressed in skeletal muscle(GEM)	0.0001	1.71669
ENSG00000070950	RAD18 E3 ubiquitin protein ligase(RAD18)	0.120727	1.04933
ENSG00000165119	heterogeneous nuclear ribonucleoprotein K(HNRNPK)	0.948895	1.13356
ENSG00000165195	phosphatidylinositol glycan anchor biosynthesis class A(PIGA)	0.681394	1.0124
ENSG00000165215	claudin 3(CLDN3)	0.0895644	1.19493
ENSG00000071127	WD repeat domain 1(WDR1)	0.27768	1.29498
ENSG00000165406	membrane associated ring-CH-type finger 8(MARCHF8)	0.816515	999
ENSG00000165409	thyroid stimulating hormone receptor(TSHR)	0.982429	999
ENSG00000165416	SGT1 homolog, MIS12 kinetochore complex assembly cochaperone(SUGT1)	0.93737	998.328
ENSG00000165506	dynein axonemal assembly factor 2(DNAAF2)	0.181557	999
ENSG00000165731	ret proto-oncogene(RET)	0.851361	1.23059
ENSG00000165806	caspase 7(CASP7)	0.115815	999
ENSG00000165819	methyltransferase 3, N6-adenosine-methyltransferase complex catalytic subunit(METTL3)	0.0001	1.06645
ENSG00000166086	junctional adhesion molecule 3(JAM3)	0.0001	1.00405
ENSG00000166091	CKLF like MARVEL transmembrane domain containing 5(CMTM5)	0.213484	171.378
ENSG00000071889	FAM3 metabolism regulating signaling molecule A(FAM3A)	0.0001	999
ENSG00000166140	zinc finger FYVE-type containing 19(ZFYVE19)	0.313576	999
ENSG00000166169	DNA polymerase lambda(POLL)	0.201989	1.94817
ENSG00000166197	nucleolar and coiled-body phosphoprotein 1(NOLC1)	0.753143	999
ENSG00000166311	sphingomyelin phosphodiesterase 1(SMPD1)	0.156895	13.3941
ENSG00000166407	LIM domain only 1(LMO1)	0.0001	3.54992
ENSG00000166426	cellular retinoic acid binding protein 1(CRABP1)	0.741343	4.60725
ENSG00000166428	phospholipase D family member 4(PLD4)	0.20293	111.268
ENSG00000006042	transmembrane protein 98(TMEM98)	0.0001	43.8683
ENSG00000166596	cilia and flagella associated protein 52(CFAP52)	0.0001	17.5742
ENSG00000166736	5-hydroxytryptamine receptor 3A(HTR3A)	0.0001	28.8116
ENSG00000166747	adaptor related protein complex 1 subunit gamma 1(AP1G1)	0.0001	1.95682
ENSG00000166825	alanyl aminopeptidase, membrane(ANPEP)	0.190044	999
ENSG00000072201	ligand of numb-protein X 1(LNX1)	0.105124	999
ENSG00000072210	aldehyde dehydrogenase 3 family member A2(ALDH3A2)	0.0001	999
ENSG00000166913	tyrosine 3-monooxygenase/tryptophan 5-monooxygenase activation protein beta(YWHAB)	0.0001	2.49558
ENSG00000072310	sterol regulatory element binding transcription factor 1(SREBF1)	0.177056	39.9234
ENSG00000167104	BPI fold containing family B member 6(BPIFB6)	0.723778	16.1115
ENSG00000167136	endonuclease G(ENDOG)	0.135477	8.47831
ENSG00000167202	TBC1 domain family member 2B(TBC1D2B)	0.356528	1.08639
ENSG00000167286	CD3 delta subunit of T-cell receptor complex(CD3D)	0.450246	63.7622
ENSG00000168040	Fas associated via death domain(FADD)	0.124831	999
ENSG00000168081	prepronociceptin(PNOC)	0.996173	999
ENSG00000168209	DNA damage inducible transcript 4(DDIT4)	0.267317	7.67343
ENSG00000168214	recombination signal binding protein for immunoglobulin kappa J region(RBPJ)	0.0001	999
ENSG00000168229	prostaglandin D2 receptor(PTGDR)	0.0001	1.97122
ENSG00000168297	PX domain containing serine/threonine kinase like(PXK)	0.0001	649.807
ENSG00000168329	C-X3-C motif chemokine receptor 1(CX3CR1)	0.486794	999
ENSG00000168356	sodium voltage-gated channel alpha subunit 11(SCN11A)	0.0001	999
ENSG00000168374	ADP ribosylation factor 4(ARF4)	0.0001	999
ENSG00000168421	ras homolog family member H(RHOH)	0.0001	13.1932
ENSG00000168481	leucine rich repeat LGI family member 3(LGI3)	0.266092	5.28431
ENSG00000168509	hemojuvelin BMP co-receptor(HJV)	0.0001	722.707
ENSG00000168811	interleukin 12A(IL12A)	0.0001	6.49361
ENSG00000168884	TNFAIP3 interacting protein 2(TNIP2)	0.356275	12.3018
ENSG00000169016	E2F transcription factor 6(E2F6)	0.0001	1.26977
ENSG00000073754	CD5 molecule like(CD5L)	0.565683	999
ENSG00000169126	outer dynein arm docking complex subunit 2(ODAD2)	0.365823	999
ENSG00000169230	PRELI domain containing 1(PRELID1)	0.357392	2.18219
ENSG00000169248	C-X-C motif chemokine ligand 11(CXCL11)	0.473548	1.62866
ENSG00000169252	adrenoceptor beta 2(ADRB2)	0.0001	9.7477
ENSG00000169418	natriuretic peptide receptor 1(NPR1)	0.0001	33.6432
ENSG00000169764	UDP-glucose pyrophosphorylase 2(UGP2)	0.0001	13.0978
ENSG00000169860	purinergic receptor P2Y1(P2RY1)	0.102364	15.2514
ENSG00000169884	Wnt family member 10B(WNT10B)	0.0001	3.15142
ENSG00000169896	integrin subunit alpha M(ITGAM)	0.0001	999
ENSG00000170310	syntaxin 8(STX8)	0.0001	20.4239
ENSG00000170312	cyclin dependent kinase 1(CDK1)	0.0001	999
ENSG00000170473	PYM homolog 1, exon junction complex associated factor(PYM1)	0.0001	147.316
ENSG00000170734	DNA polymerase eta(POLH)	0.0001	1.24852
ENSG00000170893	thyrotropin releasing hormone(TRH)	0.134566	1.56435
ENSG00000170962	platelet derived growth factor D(PDGFD)	0.0001	1.24606
ENSG00000170989	sphingosine-1-phosphate receptor 1(S1PR1)	0.457714	4.98697
ENSG00000171136	relaxin 3(RLN3)	0.773366	999
ENSG00000171148	transcriptional adaptor 3(TADA3)	0.0001	2.87908
ENSG00000171316	chromodomain helicase DNA binding protein 7(CHD7)	0.381489	999
ENSG00000171320	establishment of sister chromatid cohesion N-acetyltransferase 2(ESCO2)	0.239497	999
ENSG00000171388	apelin(APLN)	0.0001	3.38515
ENSG00000171453	RNA polymerase I and III subunit C(POLR1C)	0.0001	1.02252
ENSG00000171475	WAS/WASL interacting protein family member 2(WIPF2)	0.669989	694.723
ENSG00000171617	ectodermal-neural cortex 1(ENC1)	0.0540272	1.95663
ENSG00000075303	solute carrier family 25 member 40(SLC25A40)	0.314837	999
ENSG00000075340	adducin 2(ADD2)	0.0001	4.8791
ENSG00000172037	laminin subunit beta 2(LAMB2)	0.630717	999
ENSG00000172071	eukaryotic translation initiation factor 2 alpha kinase 3(EIF2AK3)	0.665343	782.573
ENSG00000172183	interferon stimulated exonuclease gene 20(ISG20)	0.0001	5.83509
ENSG00000172292	ceramide synthase 6(CERS6)	0.0001	78.5347
ENSG00000172339	ALG14 UDP-N-acetylglucosaminyltransferase subunit(ALG14)	0.142539	6.64657
ENSG00000172461	fucosyltransferase 9(FUT9)	0.0001	5.92602
ENSG00000172530	BTG3 associated nuclear protein(BANP)	0.0001	214.019
ENSG00000172575	RAS guanyl releasing protein 1(RASGRP1)	0.0001	999
ENSG00000075785	RAB7A, member RAS oncogene family(RAB7A)	0.0001	150.614
ENSG00000172845	Sp3 transcription factor(SP3)	0.0001	4.5802
ENSG00000172936	MYD88 innate immune signal transduction adaptor(MYD88)	0.0001	2.69898
ENSG00000173198	cysteinyl leukotriene receptor 1(CYSLTR1)	0.200876	920.013
ENSG00000173221	glutaredoxin(GLRX)	0.0001	1.56273
ENSG00000173391	oxidized low density lipoprotein receptor 1(OLR1)	0.214228	999
ENSG00000173559	nucleic acid binding protein 1(NABP1)	0.0001	1.33791
ENSG00000173578	X-C motif chemokine receptor 1(XCR1)	0.0001	999
ENSG00000173612	G protein-coupled receptor class C group 6 member A(GPRC6A)	0.90959	1.54279
ENSG00000173660	ubiquinol-cytochrome c reductase hinge protein(UQCRH)	0.935245	999
ENSG00000174080	cathepsin F(CTSF)	0.552647	1.88606
ENSG00000174136	repulsive guidance molecule BMP co-receptor b(RGMB)	0.0001	988.98
ENSG00000076641	phosphoprotein membrane anchor with glycosphingolipid microdomains 1(PAG1)	0.18881	374.863
ENSG00000174417	thyrotropin releasing hormone receptor(TRHR)	0.0001	2.99294
ENSG00000174483	Bardet-Biedl syndrome 1(BBS1)	0.154899	689.081
ENSG00000174697	leptin(LEP)	0.152695	89.4764
ENSG00000174992	zymogen granule protein 16(ZG16)	0.0001	1.50551
ENSG00000175115	phosphofurin acidic cluster sorting protein 1(PACS1)	0.0001	4.96206
ENSG00000175197	DNA damage inducible transcript 3(DDIT3)	0.0001	999
ENSG00000077150	nuclear factor kappa B subunit 2(NFKB2)	0.0001	79.1729
ENSG00000175582	RAB6A, member RAS oncogene family(RAB6A)	0.454682	16.5832
ENSG00000175857	GRB2 binding adaptor protein, transmembrane(GAPT)	0.732189	4.62281
ENSG00000175868	calcitonin related polypeptide beta(CALCB)	0.266765	999
ENSG00000176083	zinc finger protein 683(ZNF683)	0.362554	999
ENSG00000176428	VPS37D subunit of ESCRT-I(VPS37D)	0.0001	2.09843
ENSG00000176619	lamin B2(LMNB2)	0.0001	1.16675
ENSG00000176678	forkhead box L1(FOXL1)	0.512692	5.79107
ENSG00000176697	brain derived neurotrophic factor(BDNF)	0.0001	3.93602
ENSG00000176797	defensin beta 103A(DEFB103A)	0.0001	32.5784
ENSG00000177156	transaldolase 1(TALDO1)	0.0001	3.89547
ENSG00000077800	FKBP prolyl isomerase family member 6 (inactive)(FKBP6)	0.0001	999
ENSG00000177243	defensin beta 103B(DEFB103B)	0.0001	16.554
ENSG00000177300	claudin 22(CLDN22)	0.0001	30.4697
ENSG00000077942	fibulin 1(FBLN1)	0.0001	999
ENSG00000177398	uromodulin like 1(UMODL1)	0.460429	1.39189
ENSG00000177425	pro-apoptotic WT1 regulator(PAWR)	0.372609	999
ENSG00000077984	cystatin F(CST7)	0.333852	17.2007
ENSG00000177606	Jun proto-oncogene, AP-1 transcription factor subunit(JUN)	0.0001	1.93689
ENSG00000177666	patatin like phospholipase domain containing 2(PNPLA2)	0.453149	999
ENSG00000177731	FLII actin remodeling protein(FLII)	0.0001	1.37091
ENSG00000177733	heterogeneous nuclear ribonucleoprotein A0(HNRNPA0)	0.0001	2.37339
ENSG00000177830	chitinase domain containing 1(CHID1)	0.0001	3.02145
ENSG00000078124	alkaline ceramidase 3(ACER3)	0.420204	999
ENSG00000178363	calmodulin like 3(CALML3)	0.0001	1.0144
ENSG00000178467	prolyl 4-hydroxylase, transmembrane(P4HTM)	0.294948	999
ENSG00000078295	adenylate cyclase 2(ADCY2)	0.0001	1.60179
ENSG00000178607	endoplasmic reticulum to nucleus signaling 1(ERN1)	0.0001	6.60149
ENSG00000078369	G protein subunit beta 1(GNB1)	0.0001	1.07747
ENSG00000178726	thrombomodulin(THBD)	0.140396	120.706
ENSG00000178732	glycoprotein V platelet(GP5)	0.129882	949.593
ENSG00000078399	homeobox A9(HOXA9)	0.0001	45.8462
ENSG00000078549	ADCYAP receptor type I(ADCYAP1R1)	0.0001	1.75073
ENSG00000179046	tripartite motif family like 2(TRIML2)	0.170211	999
ENSG00000078579	fibroblast growth factor 20(FGF20)	0.0001	3.20813
ENSG00000179151	enhancer of mRNA decapping 3(EDC3)	0.0001	773.546
ENSG00000179348	GATA binding protein 2(GATA2)	0.0001	1.18218
ENSG00000179364	phosphofurin acidic cluster sorting protein 2(PACS2)	0.0001	1.15956
ENSG00000179409	gem nuclear organelle associated protein 4(GEMIN4)	0.608215	2.44842
ENSG00000179774	atonal bHLH transcription factor 7(ATOH7)	0.426995	999
ENSG00000179934	C-C motif chemokine receptor 8(CCR8)	0.865477	2.0418
ENSG00000180053	NK2 homeobox 6(NKX2-6)	0.186847	1.32582
ENSG00000180228	protein activator of interferon induced protein kinase EIF2AK2(PRKRA)	0.0001	999
ENSG00000180316	patatin like phospholipase domain containing 1(PNPLA1)	0.307827	1.17264
ENSG00000079134	THO complex subunit 1(THOC1)	0.301138	1.03042
ENSG00000180694	transmembrane protein 64(TMEM64)	0.821956	4.99119
ENSG00000181019	NAD(P)H quinone dehydrogenase 1(NQO1)	0.0001	2.4629
ENSG00000181104	coagulation factor II thrombin receptor(F2R)	0.448819	999
ENSG00000182173	tRNA splicing endonuclease subunit 54(TSEN54)	0.0491878	4.32804
ENSG00000079739	phosphoglucomutase 1(PGM1)	0.425972	1.7958
ENSG00000079950	syntaxin 7(STX7)	0.0001	26.4415
ENSG00000182568	SATB homeobox 1(SATB1)	0.0001	1.3132
ENSG00000182827	acyl-CoA binding domain containing 3(ACBD3)	0.0001	1.601
ENSG00000183072	NK2 homeobox 5(NKX2-5)	0.0001	2.7743
ENSG00000080345	replication timing regulatory factor 1(RIF1)	0.087865	999
ENSG00000183287	collagen and calcium binding EGF domains 1(CCBE1)	0.817701	6.98872
ENSG00000080572	dynein axonemal assembly factor 6(DNAAF6)	0.323475	999
ENSG00000183763	TRAF interacting protein(TRAIP)	0.52692	316.209
ENSG00000080819	coproporphyrinogen oxidase(CPOX)	0.733385	999
ENSG00000184058	T-box transcription factor 1(TBX1)	0.0001	1.89252
ENSG00000184113	claudin 5(CLDN5)	0.0001	1.08861
ENSG00000184270	H2A clustered histone 21(H2AC21)	0.0001	26.322
ENSG00000184500	protein S(PROS1)	0.978289	801.023
ENSG00000184502	gastrin(GAST)	0.0001	999
ENSG00000081059	transcription factor 7(TCF7)	0.0001	1.00143
ENSG00000081237	protein tyrosine phosphatase receptor type C(PTPRC)	0.448532	1.73212
ENSG00000185100	adenylosuccinate synthase 1(ADSS1)	0.136883	2.48162
ENSG00000185267	cerebral dopamine neurotrophic factor(CDNF)	0.363419	8.72969
ENSG00000185339	transcobalamin 2(TCN2)	0.19451	999
ENSG00000185345	parkin RBR E3 ubiquitin protein ligase(PRKN)	0.341558	998.232
ENSG00000185436	interferon lambda receptor 1(IFNLR1)	0.77199	843.479
ENSG00000185515	BRCA1/BRCA2-containing complex subunit 3(BRCC3)	0.0001	63.235
ENSG00000185559	delta like non-canonical Notch ligand 1(DLK1)	0.139442	999
ENSG00000185630	PBX homeobox 1(PBX1)	0.0001	1.03809
ENSG00000185674	lysozyme g2(LYG2)	0.0904016	999
ENSG00000185722	ankyrin repeat and FYVE domain containing 1(ANKFY1)	0.0774494	999
ENSG00000185737	neuregulin 3(NRG3)	0.198645	999
ENSG00000185803	solute carrier family 52 member 2(SLC52A2)	0.166595	2.12498
ENSG00000185982	defensin beta 128(DEFB128)	0.374719	8.59243
ENSG00000186191	BPI fold containing family B member 4(BPIFB4)	0.394143	955.865
ENSG00000186197	EDAR associated via death domain(EDARADD)	0.835024	472.108
ENSG00000186480	insulin induced gene 1(INSIG1)	0.378743	2.32822
ENSG00000186562	defensin beta 105A(DEFB105A)	0.504713	999
ENSG00000186716	BCR activator of RhoGEF and GTPase(BCR)	0.0717293	7.26711
ENSG00000186810	C-X-C motif chemokine receptor 3(CXCR3)	0.0001	6.18499
ENSG00000082556	opioid receptor kappa 1(OPRK1)	0.14061	999
ENSG00000186895	fibroblast growth factor 3(FGF3)	0.0001	36.0197
ENSG00000186918	zinc finger protein 395(ZNF395)	0.101861	1.07036
ENSG00000187049	transmembrane protein 216(TMEM216)	0.0001	45.0353
ENSG00000187109	nucleosome assembly protein 1 like 1(NAP1L1)	0.0001	2.84168
ENSG00000187391	membrane associated guanylate kinase, WW and PDZ domain containing 2(MAGI2)	0.0001	999
ENSG00000187514	prothymosin alpha(PTMA)	0.0001	85.1488
ENSG00000187522	heat shock protein family A (Hsp70) member 14(HSPA14)	0.621743	999
ENSG00000187554	toll like receptor 5(TLR5)	0.393831	1.74023
ENSG00000187889	FYN binding protein 2(FYB2)	0.395104	2.00295
ENSG00000187922	lipocalin 10(LCN10)	0.164532	8.35497
ENSG00000188352	focadhesin(FOCAD)	0.490758	999
ENSG00000188386	protein phosphatase 3 regulatory subunit B, beta(PPP3R2)	0.0001	405.48
ENSG00000188488	serpin family A member 5(SERPINA5)	0.204351	999
ENSG00000188536	hemoglobin subunit alpha 2(HBA2)	0.0001	999
ENSG00000188655	ribonuclease A family member 9 (inactive)(RNASE9)	0.213218	999
ENSG00000188710	pyroglutamylated RFamide peptide(QRFP)	0.166986	1.15848
ENSG00000188747	NADPH oxidase activator 1(NOXA1)	0.904729	999
ENSG00000188784	phospholipase A2 group IIE(PLA2G2E)	0.246164	24.9815
ENSG00000189143	claudin 4(CLDN4)	0.0001	14.5089
ENSG00000189403	high mobility group box 1(HMGB1)	0.0001	12.7644
ENSG00000189409	matrix metallopeptidase 23B(MMP23B)	0.0001	260.849
ENSG00000196188	cathepsin E(CTSE)	0.0001	999
ENSG00000084674	apolipoprotein B(APOB)	0.359539	1.23352
ENSG00000084676	nuclear receptor coactivator 1(NCOA1)	0.0001	997.087
ENSG00000196235	SPT5 homolog, DSIF elongation factor subunit(SUPT5H)	0.0001	151.824
ENSG00000196275	GTF2I repeat domain containing 2(GTF2IRD2)	0.0001	999
ENSG00000196352	CD55 molecule (Cromer blood group)(CD55)	0.678108	844.875
ENSG00000084733	RAB10, member RAS oncogene family(RAB10)	0.873484	1.10315
ENSG00000196371	fucosyltransferase 4(FUT4)	0.225656	5.26398
ENSG00000084764	microtubule associated protein RP/EB family member 3(MAPRE3)	0.0001	1.02208
ENSG00000196468	fibroblast growth factor 16(FGF16)	0.0001	12.6799
ENSG00000196660	solute carrier family 30 member 10(SLC30A10)	0.624045	999
ENSG00000196914	Rho guanine nucleotide exchange factor 12(ARHGEF12)	0.0001	1.16765
ENSG00000085563	ATP binding cassette subfamily B member 1(ABCB1)	0.121509	1.10191
ENSG00000197265	general transcription factor IIE subunit 2(GTF2E2)	0.878956	999
ENSG00000197273	guanylate cyclase activator 2A(GUCA2A)	0.389408	1.03562
ENSG00000197323	tripartite motif containing 33(TRIM33)	0.0803323	998.972
ENSG00000197535	myosin VA(MYO5A)	0.158394	999
ENSG00000197548	autophagy related 7(ATG7)	0.428501	1.15039
ENSG00000197696	neuromedin B(NMB)	0.0001	3.24927
ENSG00000085840	origin recognition complex subunit 1(ORC1)	0.433321	1.41465
ENSG00000086015	microtubule associated serine/threonine kinase 2(MAST2)	0.271676	999
ENSG00000198003	outer dynein arm docking complex subunit 3(ODAD3)	0.424519	999
ENSG00000086102	nuclear transcription factor, X-box binding 1(NFX1)	0.0001	999
ENSG00000198171	DDRGK domain containing 1(DDRGK1)	0.123523	999
ENSG00000198435	NOTCH regulated ankyrin repeat protein(NRARP)	0.0422967	1.51388
ENSG00000198561	catenin delta 1(CTNND1)	0.0001	1.09885
ENSG00000198643	FAM3 metabolism regulating signaling molecule D(FAM3D)	0.0001	15.0765
ENSG00000198821	CD247 molecule(CD247)	0.80611	1.00349
ENSG00000198900	DNA topoisomerase I(TOP1)	0.0001	6.39691
ENSG00000086991	NADPH oxidase 4(NOX4)	0.131894	999
ENSG00000198963	RAR related orphan receptor B(RORB)	0.0001	1.97238
ENSG00000203867	RNA binding motif protein 20(RBM20)	0.14843	999
ENSG00000203883	SRY-box transcription factor 18(SOX18)	0.0001	8.00697
ENSG00000204020	lipase family member N(LIPN)	0.65595	999
ENSG00000204104	TRAF3 interacting protein 1(TRAF3IP1)	0.536265	4.45092
ENSG00000204217	bone morphogenetic protein receptor type 2(BMPR2)	0.0973997	999
ENSG00000087191	proteasome 26S subunit, ATPase 5(PSMC5)	0.0001	1.06985
ENSG00000204406	methyl-CpG binding domain protein 5(MBD5)	0.206949	2.32065
ENSG00000204420	megakaryocyte and platelet inhibitory receptor G6b(MPIG6B)	0.420556	1.25039
ENSG00000204574	ATP binding cassette subfamily F member 1(ABCF1)	0.191395	1.1154
ENSG00000087299	L-2-hydroxyglutarate dehydrogenase(L2HGDH)	0.216672	981.787
ENSG00000204673	AKT1 substrate 1(AKT1S1)	0.0001	2.2244
ENSG00000205186	fatty acid binding protein 9(FABP9)	0.0001	3.94966
ENSG00000205220	proteasome 20S subunit beta 10(PSMB10)	0.0001	438.287
ENSG00000205250	E2F transcription factor 4(E2F4)	0.0001	1.34362
ENSG00000087510	transcription factor AP-2 gamma(TFAP2C)	0.0001	1.67208
ENSG00000205884	defensin beta 136(DEFB136)	0.142798	1.05729
ENSG00000206172	hemoglobin subunit alpha 1(HBA1)	0.0001	999
ENSG00000206561	collagen like tail subunit of asymmetric acetylcholinesterase(COLQ)	0.941921	1.09365
ENSG00000088305	DNA methyltransferase 3 beta(DNMT3B)	0.0001	999
ENSG00000213085	cilia and flagella associated protein 45(CFAP45)	0.0001	998.095
ENSG00000213088	atypical chemokine receptor 1 (Duffy blood group)(ACKR1)	0.962216	1.4179
ENSG00000213619	NADH:ubiquinone oxidoreductase core subunit S3(NDUFS3)	0.0001	10.672
ENSG00000213689	three prime repair exonuclease 1(TREX1)	0.454882	10.1922
ENSG00000213694	sphingosine-1-phosphate receptor 3(S1PR3)	0.193168	1.61135
ENSG00000213782	DEAD-box helicase 47(DDX47)	0.0001	232.147
ENSG00000213903	leukotriene B4 receptor(LTB4R)	0.154912	999
ENSG00000213928	interferon regulatory factor 9(IRF9)	0.749956	999
ENSG00000213937	claudin 9(CLDN9)	0.0001	84.09
ENSG00000213995	NAD(P)HX dehydratase(NAXD)	0.285226	1.57116
ENSG00000214943	G protein-coupled receptor 33(GPR33)	0.141325	999
ENSG00000088926	coagulation factor XI(F11)	0.0001	999
ENSG00000215545	defensin beta 116(DEFB116)	0.0001	999
ENSG00000215644	glucagon receptor(GCGR)	0.159322	1.29505
ENSG00000089009	ribosomal protein L6(RPL6)	0.0001	116.177
ENSG00000217128	folliculin interacting protein 1(FNIP1)	0.33727	999
ENSG00000220205	vesicle associated membrane protein 2(VAMP2)	0.0001	1.54326
ENSG00000089123	taspase 1(TASP1)	0.135715	1.0301
ENSG00000089159	paxillin(PXN)	0.249296	999
ENSG00000233050	defensin beta 130B(DEFB130B)	0.677282	999
ENSG00000089692	lymphocyte activating 3(LAG3)	0.513664	999
ENSG00000239697	TNF superfamily member 12(TNFSF12)	0.751852	1.18529
ENSG00000089902	REST corepressor 1(RCOR1)	0.159647	1.47604
ENSG00000242372	eukaryotic translation initiation factor 6(EIF6)	0.0001	1.48623
ENSG00000090104	regulator of G protein signaling 1(RGS1)	0.0001	999
ENSG00000244038	dolichyl-diphosphooligosaccharide--protein glycosyltransferase non-catalytic subunit(DDOST)	0.0001	1.25013
ENSG00000255587	RAB44, member RAS oncogene family(RAB44)	0.297715	1.19398
ENSG00000258436	ribonuclease A family member 12 (inactive)(RNASE12)	0.0001	999
ENSG00000258839	melanocortin 1 receptor(MC1R)	0.223612	999
ENSG00000090861	alanyl-tRNA synthetase 1(AARS1)	0.0001	1.18696
ENSG00000261371	platelet and endothelial cell adhesion molecule 1(PECAM1)	0.0861943	13.0329
ENSG00000261857	MIA SH3 domain containing(MIA)	0.0001	2.08035
ENSG00000090905	trinucleotide repeat containing adaptor 6A(TNRC6A)	0.131219	999
ENSG00000263528	inhibitor of nuclear factor kappa B kinase subunit epsilon(IKBKE)	0.0001	999
ENSG00000264522	OTU deubiquitinase 7B(OTUD7B)	0.0001	999
ENSG00000267206	lipocalin 6(LCN6)	0.621957	5.29061
ENSG00000267673	ferredoxin 2(FDX2)	0.308058	999
ENSG00000272047	general transcription factor IIH subunit 5(GTF2H5)	0.0001	1.09638
ENSG00000007908	selectin E(SELE)	0.422617	999
ENSG00000091428	Rap guanine nucleotide exchange factor 4(RAPGEF4)	0.0001	490.958
ENSG00000276600	RAB7B, member RAS oncogene family(RAB7B)	0.0001	8.14736
ENSG00000277443	myristoylated alanine rich protein kinase C substrate(MARCKS)	0.363199	275.087
ENSG00000277494	glycosylphosphatidylinositol anchored high density lipoprotein binding protein 1(GPIHBP1)	0.111052	1.44971
ENSG00000286219	notch 2 N-terminal like C(NOTCH2NLC)	0.237096	2.62456
ENSG00000092096	solute carrier family 22 member 17(SLC22A17)	0.0001	17.7998
ENSG00000092148	HECT domain E3 ubiquitin protein ligase 1(HECTD1)	0.0001	1.19621
ENSG00000093009	cell division cycle 45(CDC45)	0.0001	1.91983
ENSG00000093010	catechol-O-methyltransferase(COMT)	0.203141	130.757
ENSG00000095002	mutS homolog 2(MSH2)	0.0001	10.5641
ENSG00000095539	semaphorin 4G(SEMA4G)	0.137005	343.083
ENSG00000096063	SRSF protein kinase 1(SRPK1)	0.00258245	1.03389
ENSG00000096070	bromodomain and PHD finger containing 3(BRPF3)	0.0001	158.613
ENSG00000008226	DLEC1 cilia and flagella associated protein(DLEC1)	0.357506	999
ENSG00000099785	membrane associated ring-CH-type finger 2(MARCHF2)	0.0001	1.05149
ENSG00000099937	serpin family D member 1(SERPIND1)	0.166076	999
ENSG00000100142	RNA polymerase II, I and III subunit F(POLR2F)	0.0001	999
ENSG00000100146	SRY-box transcription factor 10(SOX10)	0.0542733	1.04648
ENSG00000100219	X-box binding protein 1(XBP1)	0.0001	1.86878
ENSG00000100271	TTL family tubulin polyglutamylase complex subunit L1(TTLL1)	0.0001	999
ENSG00000100292	heme oxygenase 1(HMOX1)	0.0001	228.891
ENSG00000100304	tubulin tyrosine ligase like 12(TTLL12)	0.430077	134.097
ENSG00000100320	RNA binding fox-1 homolog 2(RBFOX2)	0.0001	4.6529
ENSG00000100385	interleukin 2 receptor subunit beta(IL2RB)	0.291657	999
ENSG00000100462	protein arginine methyltransferase 5(PRMT5)	0.0001	999
ENSG00000100604	chromogranin A(CHGA)	0.0001	1.00782
ENSG00000100739	bradykinin receptor B1(BDKRB1)	0.35433	1.1967
ENSG00000100902	proteasome 20S subunit alpha 6(PSMA6)	0.706	1.14154
ENSG00000100906	NFKB inhibitor alpha(NFKBIA)	0.0001	2.8546
ENSG00000100968	nuclear factor of activated T cells 4(NFATC4)	0.359398	15.553
ENSG00000100991	transient receptor potential cation channel subfamily C member 4 associated protein(TRPC4AP)	0.0001	1.63567
ENSG00000101000	protein C receptor(PROCR)	0.0001	5.3218
ENSG00000101182	proteasome 20S subunit alpha 7(PSMA7)	0.443708	5.75772
ENSG00000101280	angiopoietin 4(ANGPT4)	0.0001	999
ENSG00000101327	prodynorphin(PDYN)	0.21591	1.12614
ENSG00000101665	SMAD family member 7(SMAD7)	0.0001	1.30402
ENSG00000101843	proteasome 26S subunit, non-ATPase 10(PSMD10)	0.995234	1.08339
ENSG00000101868	DNA polymerase alpha 1, catalytic subunit(POLA1)	0.408649	1.38131
ENSG00000101871	midline 1(MID1)	0.994962	7.91455
ENSG00000101916	toll like receptor 8(TLR8)	0.138768	1.55259
ENSG00000101972	STAG2 cohesin complex component(STAG2)	0.0001	36.0388
ENSG00000101997	coiled-coil domain containing 22(CCDC22)	0.0001	4.88516
ENSG00000102003	synaptophysin(SYP)	0.0001	32.4134
ENSG00000102100	solute carrier family 35 member A2(SLC35A2)	0.0001	190.832
ENSG00000010361	fuzzy planar cell polarity protein(FUZ)	0.0001	1.24566
ENSG00000102145	GATA binding protein 1(GATA1)	0.452874	999
ENSG00000102468	5-hydroxytryptamine receptor 2A(HTR2A)	0.0001	999
ENSG00000102837	olfactomedin 4(OLFM4)	0.0001	999
ENSG00000102962	C-C motif chemokine ligand 22(CCL22)	0.697855	999
ENSG00000103037	SET domain containing 6, protein lysine methyltransferase(SETD6)	0.285548	999
ENSG00000103043	VAC14 component of PIKFYVE complex(VAC14)	0.0816109	5.32731
ENSG00000103363	elongin B(ELOB)	0.824643	1.0212
ENSG00000103490	PYD and CARD domain containing(PYCARD)	0.0001	1.77778
ENSG00000103494	RPGRIP1 like(RPGRIP1L)	0.194493	1.16252
ENSG00000103522	interleukin 21 receptor(IL21R)	0.159717	999
ENSG00000103671	thyroid hormone receptor interactor 4(TRIP4)	0.0001	9.13789
ENSG00000104164	biogenesis of lysosomal organelles complex 1 subunit 6(BLOC1S6)	0.0001	49.7821
ENSG00000104213	platelet derived growth factor receptor like(PDGFRL)	0.146113	546.258
ENSG00000104228	tripartite motif containing 35(TRIM35)	0.0001	18.7491
ENSG00000104320	nibrin(NBN)	0.13353	999
ENSG00000104332	secreted frizzled related protein 1(SFRP1)	0.0314496	11.6441
ENSG00000104408	eukaryotic translation initiation factor 3 subunit E(EIF3E)	0.0001	1.06983
ENSG00000104722	neurofilament medium chain(NEFM)	0.809551	999
ENSG00000104760	fibrinogen like 1(FGL1)	0.801137	1.06382
ENSG00000104763	N-acylsphingosine amidohydrolase 1(ASAH1)	0.350622	1.06663
ENSG00000011465	decorin(DCN)	0.988161	1.10067
ENSG00000104998	interleukin 27 receptor subunit alpha(IL27RA)	0.543919	999
ENSG00000105011	anti-silencing function 1B histone chaperone(ASF1B)	0.513685	1.36672
ENSG00000105246	Epstein-Barr virus induced 3(EBI3)	0.898992	999
ENSG00000105373	NOP53 ribosome biogenesis factor(NOP53)	0.0970846	127.701
ENSG00000105438	KDEL endoplasmic reticulum protein retention receptor 1(KDELR1)	0.0001	22.9166
ENSG00000105486	DNA ligase 1(LIG1)	0.0880769	1.28454
ENSG00000012171	semaphorin 3B(SEMA3B)	0.299172	999
ENSG00000012223	lactotransferrin(LTF)	0.326457	2.52571
ENSG00000105723	glycogen synthase kinase 3 alpha(GSK3A)	0.332737	3.21838
ENSG00000105894	pleiotrophin(PTN)	0.0001	597.401
ENSG00000105928	gasdermin E(GSDME)	0.126635	999
ENSG00000106031	homeobox A13(HOXA13)	0.0001	1.1472
ENSG00000106070	growth factor receptor bound protein 10(GRB10)	0.355688	999
ENSG00000106113	corticotropin releasing hormone receptor 2(CRHR2)	0.216194	999
ENSG00000106546	aryl hydrocarbon receptor(AHR)	0.316372	999
ENSG00000013364	major vault protein(MVP)	0.0001	1.78038
ENSG00000106952	TNF superfamily member 8(TNFSF8)	0.0001	106.8
ENSG00000107249	GLIS family zinc finger 3(GLIS3)	0.273405	999
ENSG00000107485	GATA binding protein 3(GATA3)	0.0659283	58.2859
ENSG00000107521	HPS1 biogenesis of lysosomal organelles complex 3 subunit 1(HPS1)	0.259447	19.267
ENSG00000107560	RAB11 family interacting protein 2(RAB11FIP2)	0.0001	999
ENSG00000107566	ER lipid raft associated 1(ERLIN1)	0.940547	1.89019
ENSG00000107779	bone morphogenetic protein receptor type 1A(BMPR1A)	0.0001	235.085
ENSG00000107831	fibroblast growth factor 8(FGF8)	0.0001	1.20783
ENSG00000107984	dickkopf WNT signaling pathway inhibitor 1(DKK1)	0.115617	10.6337
ENSG00000108179	peptidylprolyl isomerase F(PPIF)	0.0001	2.27618
ENSG00000108262	GIT ArfGAP 1(GIT1)	0.0001	3.7568
ENSG00000108312	upstream binding transcription factor(UBTF)	0.0001	2.44693
ENSG00000108465	CDK5 regulatory subunit associated protein 3(CDK5RAP3)	0.0001	1.64011
ENSG00000108702	C-C motif chemokine ligand 1(CCL1)	0.317862	107.842
ENSG00000108798	ABI family member 3(ABI3)	0.471283	999
ENSG00000108861	dual specificity phosphatase 3(DUSP3)	0.0001	6.78699
ENSG00000108947	ephrin B3(EFNB3)	0.436151	231.885
ENSG00000015413	dipeptidase 1(DPEP1)	0.156458	3.12009
ENSG00000015475	BH3 interacting domain death agonist(BID)	0.270231	1.07231
ENSG00000109072	vitronectin(VTN)	0.278858	999
ENSG00000109113	RAB34, member RAS oncogene family(RAB34)	0.0001	14.0718
ENSG00000109163	gonadotropin releasing hormone receptor(GNRHR)	0.797719	999
ENSG00000109189	ubiquitin specific peptidase 46(USP46)	0.00428901	1.16713
ENSG00000109220	cysteine rich hydrophobic domain 2(CHIC2)	0.0001	2.58898
ENSG00000109323	mannosidase beta(MANBA)	0.0001	2.21463
ENSG00000016082	ISL LIM homeobox 1(ISL1)	0.958661	1.03444
ENSG00000016402	interleukin 20 receptor subunit alpha(IL20RA)	0.0001	999
ENSG00000109861	cathepsin C(CTSC)	0.729207	999
ENSG00000109943	cytotoxic and regulatory T cell molecule(CRTAM)	0.599148	222.405
ENSG00000110104	coiled-coil domain containing 86(CCDC86)	0.0835376	1.44303
ENSG00000110700	ribosomal protein S13(RPS13)	0.0001	1.94145
ENSG00000110711	aryl hydrocarbon receptor interacting protein(AIP)	0.0001	1.74053
ENSG00000110876	selectin P ligand(SELPLG)	0.836204	4.8555
ENSG00000110881	acid sensing ion channel subunit 1(ASIC1)	0.821602	1.09
ENSG00000111203	integrin alpha FG-GAP repeat containing 2(ITFG2)	0.0001	2.63327
ENSG00000111241	fibroblast growth factor 6(FGF6)	0.0001	22.0153
ENSG00000111319	sodium channel epithelial 1 subunit alpha(SCNN1A)	0.0001	9.05361
ENSG00000111424	vitamin D receptor(VDR)	0.0001	3.59235
ENSG00000111530	cullin associated and neddylation dissociated 1(CAND1)	0.788494	1.14232
ENSG00000111602	timeless circadian regulator(TIMELESS)	0.24077	1.0638
ENSG00000111669	triosephosphate isomerase 1(TPI1)	0.0001	2.75584
ENSG00000019549	snail family transcriptional repressor 2(SNAI2)	0.0001	2.20376
ENSG00000019991	hepatocyte growth factor(HGF)	0.328594	999
ENSG00000112077	Rh associated glycoprotein(RHAG)	0.459151	999
ENSG00000112116	interleukin 17F(IL17F)	0.0001	35.3414
ENSG00000020426	MNAT1 component of CDK activating kinase(MNAT1)	0.0001	449.451
ENSG00000112242	E2F transcription factor 3(E2F3)	0.401781	5.66982
ENSG00000112473	solute carrier family 39 member 7(SLC39A7)	0.0001	1.40989
ENSG00000112561	transcription factor EB(TFEB)	0.79832	1.0672
ENSG00000112592	TATA-box binding protein(TBP)	0.0001	1.02938
ENSG00000112739	pre-mRNA processing factor kinase PRP4K(PRP4K)	0.0001	5.1474
ENSG00000112902	semaphorin 5A(SEMA5A)	0.0001	999
ENSG00000113163	ceramide transporter 1(CERT1)	0.0001	27.3857
ENSG00000113520	interleukin 4(IL4)	0.333173	54.4075
ENSG00000113621	thioredoxin domain containing 15(TXNDC15)	0.423037	1.03557
ENSG00000113739	stanniocalcin 2(STC2)	0.305289	1.16309
ENSG00000113971	nephrocystin 3(NPHP3)	0.237236	1.2467
ENSG00000114013	CD86 molecule(CD86)	0.0001	999
ENSG00000114270	collagen type VII alpha 1 chain(COL7A1)	0.835877	999
ENSG00000114315	hes family bHLH transcription factor 1(HES1)	0.0001	1.08039
ENSG00000114316	ubiquitin specific peptidase 4(USP4)	0.0001	15.7049
ENSG00000114416	FMR1 autosomal homolog 1(FXR1)	0.0001	19.3049
ENSG00000114487	MORC family CW-type zinc finger 1(MORC1)	0.856017	999
ENSG00000114742	WD repeat domain 48(WDR48)	0.0001	1.41077
ENSG00000114956	deoxyguanosine kinase(DGUOK)	0.0001	999
ENSG00000115091	actin related protein 3(ACTR3)	0.0001	1.05568
ENSG00000115107	STEAP3 metalloreductase(STEAP3)	0.238999	50.1974
ENSG00000115233	proteasome 26S subunit, non-ATPase 14(PSMD14)	0.980488	1.029
ENSG00000115317	HtrA serine peptidase 2(HTRA2)	0.4785	22.9853
ENSG00000115365	LanC like glutathione S-transferase 1(LANCL1)	0.0001	2.93888
ENSG00000115942	origin recognition complex subunit 2(ORC2)	0.233943	1.64994
ENSG00000115966	activating transcription factor 2(ATF2)	0.0001	3.85169
ENSG00000116001	TIA1 cytotoxic granule associated RNA binding protein(TIA1)	0.0001	1.11363
ENSG00000116133	24-dehydrocholesterol reductase(DHCR24)	0.0001	1.34324
ENSG00000026508	CD44 molecule (IN blood group)(CD44)	0.0001	23.7918
ENSG00000116489	capping actin protein of muscle Z-line subunit alpha 1(CAPZA1)	0.298634	1.13633
ENSG00000116604	myocyte enhancer factor 2D(MEF2D)	0.171066	1.73594
ENSG00000116701	neutrophil cytosolic factor 2(NCF2)	0.0001	23.3732
ENSG00000116747	Ro60, Y RNA binding protein(RO60)	0.681788	999
ENSG00000116824	CD2 molecule(CD2)	0.193172	999
ENSG00000117090	signaling lymphocytic activation molecule family member 1(SLAMF1)	0.345172	32.2067
ENSG00000117091	CD48 molecule(CD48)	0.0001	999
ENSG00000027869	SH2 domain containing 2A(SH2D2A)	0.872765	1.1621
ENSG00000028116	VRK serine/threonine kinase 2(VRK2)	0.0001	999
ENSG00000117262	G protein-coupled receptor 89A(GPR89A)	0.0001	1.57493
ENSG00000117281	CD160 molecule(CD160)	0.0001	16.9601
ENSG00000117400	MPL proto-oncogene, thrombopoietin receptor(MPL)	0.369395	3.05318
ENSG00000117525	coagulation factor III, tissue factor(F3)	0.0001	1.05603
ENSG00000117586	TNF superfamily member 4(TNFSF4)	0.0001	1.40886
ENSG00000117601	serpin family C member 1(SERPINC1)	0.0001	1.59818
ENSG00000117691	neudesin neurotrophic factor(NENF)	0.0001	1.6683
ENSG00000118004	collectin subfamily member 11(COLEC11)	0.0685818	506.052
ENSG00000118113	matrix metallopeptidase 8(MMP8)	0.541434	999
ENSG00000118137	apolipoprotein A1(APOA1)	0.0001	23.7877
ENSG00000004455	adenylate kinase 2(AK2)	0.0001	1.23027
ENSG00000029534	ankyrin 1(ANK1)	0.0001	3.95985
ENSG00000118402	ELOVL fatty acid elongase 4(ELOVL4)	0.742514	1.18707
ENSG00000118432	cannabinoid receptor 1(CNR1)	0.0001	7.11158
ENSG00000118655	DNA cross-link repair 1B(DCLRE1B)	0.0001	1.20974
ENSG00000030110	BCL2 antagonist/killer 1(BAK1)	0.0001	16.0242
ENSG00000118971	cyclin D2(CCND2)	0.0001	1.42233
ENSG00000030582	granulin precursor(GRN)	0.940616	999
ENSG00000119326	catenin alpha like 1(CTNNAL1)	0.215489	2.87561
ENSG00000119688	ATP binding cassette subfamily D member 4(ABCD4)	0.227894	999
ENSG00000119718	eukaryotic translation initiation factor 2B subunit beta(EIF2B2)	0.415288	32.333
ENSG00000119866	BCL11 transcription factor A(BCL11A)	0.0001	51.6046
ENSG00000119919	NK2 homeobox 3(NKX2-3)	0.121305	2.20624
ENSG00000120063	G protein subunit alpha 13(GNA13)	0.0001	1.11483
ENSG00000120068	homeobox B8(HOXB8)	0.0001	2.28465
ENSG00000120088	corticotropin releasing hormone receptor 1(CRHR1)	0.0001	8.02582
ENSG00000120156	TEK receptor tyrosine kinase(TEK)	0.0542367	999
ENSG00000120217	CD274 molecule(CD274)	0.205596	999
ENSG00000120280	TLR adaptor interacting with endolysosomal SLC15A4(TASL)	0.0001	15.2219
ENSG00000120370	golgin, RAB6 interacting(GORAB)	0.437426	999
ENSG00000120656	TATA-box binding protein associated factor 12(TAF12)	0.870615	1.65602
ENSG00000120659	TNF superfamily member 11(TNFSF11)	0.0001	1.04662
ENSG00000120738	early growth response 1(EGR1)	0.0976077	999
ENSG00000120802	thymopoietin(TMPO)	0.392049	1.63614
ENSG00000120875	dual specificity phosphatase 4(DUSP4)	0.0466111	3.16428
ENSG00000120899	protein tyrosine kinase 2 beta(PTK2B)	0.1269	12.6511
ENSG00000120910	protein phosphatase 3 catalytic subunit gamma(PPP3CC)	0.0001	472.093
ENSG00000121057	A-kinase anchoring protein 1(AKAP1)	0.829961	1.66387
ENSG00000121060	tripartite motif containing 25(TRIM25)	0.842267	3.76215
ENSG00000034713	GABA type A receptor associated protein like 2(GABARAPL2)	0.0001	36.0498
ENSG00000121594	CD80 molecule(CD80)	0.0001	794.306
ENSG00000121807	C-C motif chemokine receptor 2(CCR2)	0.0001	1.10269
ENSG00000121879	phosphatidylinositol-4,5-bisphosphate 3-kinase catalytic subunit alpha(PIK3CA)	0.0001	35.8101
ENSG00000121931	ligand dependent nuclear receptor interacting factor 1(LRIF1)	0.645283	209.167
ENSG00000122025	fms related receptor tyrosine kinase 3(FLT3)	0.357251	1.21036
ENSG00000122126	OCRL inositol polyphosphate-5-phosphatase(OCRL)	0.0001	428.589
ENSG00000035720	signal transducing adaptor family member 1(STAP1)	0.0001	28.9796
ENSG00000122335	serine active site containing 1(SERAC1)	0.0001	999
ENSG00000122367	LIM domain binding 3(LDB3)	0.0001	9.77413
ENSG00000122574	WAS/WASL interacting protein family member 3(WIPF3)	0.145812	1.76267
ENSG00000122592	homeobox A7(HOXA7)	0.289504	1.21415
ENSG00000122691	twist family bHLH transcription factor 1(TWIST1)	0.0001	1.06206
ENSG00000122779	tripartite motif containing 24(TRIM24)	0.0001	148.515
ENSG00000122787	aldo-keto reductase family 1 member D1(AKR1D1)	0.0001	2.45851
ENSG00000123240	optineurin(OPTN)	0.0001	148.211
ENSG00000123349	prefoldin subunit 5(PFDN5)	0.0001	26.8705
ENSG00000123358	nuclear receptor subfamily 4 group A member 1(NR4A1)	0.22244	10.5775
ENSG00000123360	phosphodiesterase 1B(PDE1B)	0.290347	74.2108
ENSG00000123374	cyclin dependent kinase 2(CDK2)	0.0001	55.2081
ENSG00000123415	single-strand-selective monofunctional uracil-DNA glycosylase 1(SMUG1)	0.0001	370.545
ENSG00000123444	kelch repeat and BTB domain containing 4(KBTBD4)	0.400791	1.14814
ENSG00000123473	STIL centriolar assembly protein(STIL)	0.76521	999
ENSG00000123560	proteolipid protein 1(PLP1)	0.0001	10.7611
ENSG00000123609	N-myc and STAT interactor(NMI)	0.0001	1.24369
ENSG00000123908	argonaute RISC catalytic component 2(AGO2)	0.0001	1.16767
ENSG00000124098	family with sequence similarity 210 member B(FAM210B)	0.430845	999
ENSG00000124145	syndecan 4(SDC4)	0.538597	54.2912
ENSG00000124193	serine and arginine rich splicing factor 6(SRSF6)	0.0001	6.40799
ENSG00000124201	zinc finger NFX1-type containing 1(ZNFX1)	0.0586241	1.10632
ENSG00000124212	prostaglandin I2 synthase(PTGIS)	0.0793241	148.053
ENSG00000124215	cadherin 26(CDH26)	0.810559	112.009
ENSG00000124222	syntaxin 16(STX16)	0.0001	1.31635
ENSG00000124256	Z-DNA binding protein 1(ZBP1)	0.301693	999
ENSG00000124275	5-methyltetrahydrofolate-homocysteine methyltransferase reductase(MTRR)	0.67168	1.28678
ENSG00000124507	protein kinase C and casein kinase substrate in neurons 1(PACSIN1)	0.0001	351.374
ENSG00000124839	RAB17, member RAS oncogene family(RAB17)	0.120104	69.7764
ENSG00000039537	complement C6(C6)	0.459061	999
ENSG00000125166	glutamic-oxaloacetic transaminase 2(GOT2)	0.0764869	269.786
ENSG00000125255	solute carrier family 10 member 2(SLC10A2)	0.416913	89.6381
ENSG00000125734	G protein-coupled receptor 108(GPR108)	0.11706	2.19021
ENSG00000125735	TNF superfamily member 14(TNFSF14)	0.285858	999
ENSG00000125798	forkhead box A2(FOXA2)	0.0001	4.78254
ENSG00000125831	cystatin 11(CST11)	0.92262	999
ENSG00000125931	Cbp/p300 interacting transactivator with Glu/Asp rich carboxy-terminal domain 1(CITED1)	0.241726	999
ENSG00000125968	inhibitor of DNA binding 1(ID1)	0.0001	6.72556
ENSG00000126012	lysine demethylase 5C(KDM5C)	0.391197	1.83241
ENSG00000126070	argonaute RISC catalytic component 3(AGO3)	0.0001	1.04511
ENSG00000126262	free fatty acid receptor 2(FFAR2)	0.319863	1.18722
ENSG00000042286	apoptosis inducing factor mitochondria associated 2(AIFM2)	0.0935019	999
ENSG00000127241	MBL associated serine protease 1(MASP1)	0.0001	1.07876
ENSG00000127528	KLF transcription factor 2(KLF2)	0.253604	7.39518
ENSG00000127588	G protein subunit gamma 13(GNG13)	0.0001	23.3273
ENSG00000127870	ring finger protein 6(RNF6)	0.0001	999
ENSG00000127884	enoyl-CoA hydratase, short chain 1(ECHS1)	0.182155	809.954
ENSG00000128016	ZFP36 ring finger protein(ZFP36)	0.0001	34.4997
ENSG00000128039	steroid 5 alpha-reductase 3(SRD5A3)	0.0001	3.09683
ENSG00000128271	adenosine A2a receptor(ADORA2A)	0.0001	7.86092
ENSG00000128294	tyrosylprotein sulfotransferase 2(TPST2)	0.0001	122.421
ENSG00000128310	galanin receptor 3(GALR3)	0.0001	9.4663
ENSG00000128590	DnaJ heat shock protein family (Hsp40) member B9(DNAJB9)	0.0001	999
ENSG00000044090	cullin 7(CUL7)	0.164426	999
ENSG00000128655	phosphodiesterase 11A(PDE11A)	0.0001	999
ENSG00000128891	coiled-coil domain containing 32(CCDC32)	0.0001	999
ENSG00000128918	aldehyde dehydrogenase 1 family member A2(ALDH1A2)	0.199654	2.40097
ENSG00000128944	kinetochore localized astrin (SPAG5) binding protein(KNSTRN)	0.85677	28.2572
ENSG00000129048	atypical chemokine receptor 4(ACKR4)	0.200993	999
ENSG00000000938	FGR proto-oncogene, Src family tyrosine kinase(FGR)	0.0001	4.65461
ENSG00000004838	zinc finger MYND-type containing 10(ZMYND10)	0.0001	999
ENSG00000129255	mannose-P-dolichol utilization defect 1(MPDU1)	0.0001	34.2626
ENSG00000129465	receptor interacting serine/threonine kinase 3(RIPK3)	0.148638	878.887
ENSG00000129675	Rac/Cdc42 guanine nucleotide exchange factor 6(ARHGEF6)	0.0001	1.10401
ENSG00000129744	ADP-ribosyltransferase 1(ART1)	0.112465	999
ENSG00000129965	INS-IGF2 readthrough(INS-IGF2)	0.0001	2.14181
ENSG00000130024	PHD finger protein 10(PHF10)	0.0001	999
ENSG00000130203	apolipoprotein E(APOE)	0.524484	81.1871
ENSG00000130303	bone marrow stromal cell antigen 2(BST2)	0.644447	465.325
ENSG00000130427	erythropoietin(EPO)	0.0001	5.25115
ENSG00000130429	actin related protein 2/3 complex subunit 1B(ARPC1B)	0.0001	1.01509
ENSG00000130522	JunD proto-oncogene, AP-1 transcription factor subunit(JUND)	0.0001	1.1689
ENSG00000130635	collagen type V alpha 1 chain(COL5A1)	0.0001	999
ENSG00000130830	MAGUK p55 scaffold protein 1(MPP1)	0.0001	2.19427
ENSG00000131037	EPS8 signaling adaptor L1(EPS8L1)	0.272331	1.11357
ENSG00000131095	glial fibrillary acidic protein(GFAP)	0.0001	64.011
ENSG00000048342	coiled-coil and C2 domain containing 2A(CC2D2A)	0.614116	1.42033
ENSG00000131323	TNF receptor associated factor 3(TRAF3)	0.161042	999
ENSG00000131808	follicle stimulating hormone subunit beta(FSHB)	0.183603	1.12795
ENSG00000131910	nuclear receptor subfamily 0 group B member 2(NR0B2)	0.0001	4.86734
ENSG00000132017	DDB1 and CUL4 associated factor 15(DCAF15)	0.0001	5.32015
ENSG00000132170	peroxisome proliferator activated receptor gamma(PPARG)	0.0001	38.6637
ENSG00000049130	KIT ligand(KITLG)	0.0001	926.893
ENSG00000132507	eukaryotic translation initiation factor 5A(EIF5A)	0.362518	1.03502
ENSG00000049449	reticulocalbin 1(RCN1)	0.0001	6.38443
ENSG00000132906	caspase 9(CASP9)	0.33199	999
ENSG00000132963	proteasome maturation protein(POMP)	0.0001	105.071
ENSG00000132965	arachidonate 5-lipoxygenase activating protein(ALOX5AP)	0.119101	32.987
ENSG00000133111	regulatory factor X associated protein(RFXAP)	0.0001	139.35
ENSG00000133740	E2F transcription factor 5(E2F5)	0.339039	999
ENSG00000133789	switching B cell complex subunit SWAP70(SWAP70)	0.0001	2.08339
ENSG00000133835	hydroxysteroid 17-beta dehydrogenase 4(HSD17B4)	0.754149	999
ENSG00000134028	ADAM like decysin 1(ADAMDEC1)	0.0001	999
ENSG00000134049	immediate early response 3 interacting protein 1(IER3IP1)	0.0001	999
ENSG00000134061	CD180 molecule(CD180)	0.177326	999
ENSG00000134460	interleukin 2 receptor subunit alpha(IL2RA)	0.179039	999
ENSG00000134480	cyclin H(CCNH)	0.0001	245.216
ENSG00000134759	elongator acetyltransferase complex subunit 2(ELP2)	0.145979	999
ENSG00000134817	apelin receptor(APLNR)	0.0001	999
ENSG00000051341	DNA polymerase theta(POLQ)	0.689501	999
ENSG00000134853	platelet derived growth factor receptor alpha(PDGFRA)	0.0001	182.648
ENSG00000134873	claudin 10(CLDN10)	0.0001	1.06106
ENSG00000135250	SRSF protein kinase 2(SRPK2)	0.0001	1.20404
ENSG00000052723	suppressor of IKBKE 1(SIKE1)	0.0001	1.51621
ENSG00000135426	thymocyte expressed, positive selection associated 1(TESPA1)	0.396444	999
ENSG00000135535	CD164 molecule(CD164)	0.864486	1.25725
ENSG00000135577	neuromedin B receptor(NMBR)	0.673912	76.8891
ENSG00000135723	formin homology 2 domain containing 1(FHOD1)	0.576393	999
ENSG00000135905	dedicator of cytokinesis 10(DOCK10)	0.0001	457.939
ENSG00000135919	serpin family E member 2(SERPINE2)	0.386595	73.043
ENSG00000136011	stabilin 2(STAB2)	0.242663	999
ENSG00000136160	endothelin receptor type B(EDNRB)	0.761672	4.72767
ENSG00000136235	glycoprotein nmb(GPNMB)	0.208052	74.8982
ENSG00000136250	acyloxyacyl hydrolase(AOAH)	0.472269	999
ENSG00000136305	cell death inducing DFFA like effector b(CIDEB)	0.793043	999
ENSG00000136450	serine and arginine rich splicing factor 1(SRSF1)	0.0001	1.06591
ENSG00000136514	receptor transporter protein 4(RTP4)	0.272968	4.09966
ENSG00000136630	H2.0 like homeobox(HLX)	0.0001	2.06642
ENSG00000136631	vacuolar protein sorting 45 homolog(VPS45)	0.386342	2.44522
ENSG00000136688	interleukin 36 gamma(IL36G)	0.0001	138.758
ENSG00000136694	interleukin 36 alpha(IL36A)	0.394171	958.696
ENSG00000054282	SHH signaling and ciliogenesis regulator SDCCAG8(SDCCAG8)	0.550646	999
ENSG00000136710	coiled-coil domain containing 115(CCDC115)	0.0001	999
ENSG00000136848	DAB2 interacting protein(DAB2IP)	0.0001	447.526
ENSG00000136931	nuclear receptor subfamily 5 group A member 1(NR5A1)	0.144339	135.538
ENSG00000136944	LIM homeobox transcription factor 1 beta(LMX1B)	0.0001	1.00874
ENSG00000137078	signaling threshold regulating transmembrane adaptor 1(SIT1)	0.0985277	41.563
ENSG00000137100	dynactin subunit 3(DCTN3)	0.0001	5.93039
ENSG00000137161	canopy FGF signaling regulator 3(CNPY3)	0.130962	2.9176
ENSG00000137274	biphenyl hydrolase like(BPHL)	0.210393	1.22859
ENSG00000137494	ankyrin repeat domain 42(ANKRD42)	0.0001	999
ENSG00000137509	prolylcarboxypeptidase(PRCP)	0.774733	1.87924
ENSG00000137700	solute carrier family 37 member 4(SLC37A4)	0.584729	78.8403
ENSG00000137710	radixin(RDX)	0.0001	1.67999
ENSG00000137824	regulator of microtubule dynamics 3(RMDN3)	0.0001	10.6572
ENSG00000055332	eukaryotic translation initiation factor 2 alpha kinase 2(EIF2AK2)	0.322052	999
ENSG00000137834	SMAD family member 6(SMAD6)	0.0001	999
ENSG00000137962	Rho GTPase activating protein 29(ARHGAP29)	0.251616	999
ENSG00000137976	deoxyribonuclease 2 beta(DNASE2B)	0.0001	1.21713
ENSG00000138031	adenylate cyclase 3(ADCY3)	0.0640524	1.07305
ENSG00000138080	elastin microfibril interfacer 1(EMILIN1)	0.455741	999
ENSG00000138083	SIX homeobox 3(SIX3)	0.0001	1.45142
ENSG00000138347	myopalladin(MYPN)	0.0001	999
ENSG00000138375	SWI/SNF related, matrix associated, actin dependent regulator of chromatin, subfamily a like 1(SMARCAL1)	0.0001	18.4026
ENSG00000138413	isocitrate dehydrogenase (NADP(+)) 1(IDH1)	0.0001	32.9475
ENSG00000138496	poly(ADP-ribose) polymerase family member 9(PARP9)	0.957064	999
ENSG00000138594	tropomodulin 3(TMOD3)	0.74906	1.04763
ENSG00000138669	protein kinase cGMP-dependent 2(PRKG2)	0.0001	1.49934
ENSG00000138685	fibroblast growth factor 2(FGF2)	0.0001	20.3918
ENSG00000138823	microsomal triglyceride transfer protein(MTTP)	0.19275	999
ENSG00000139132	FYVE, RhoGEF and PH domain containing 4(FGD4)	0.0001	1.16382
ENSG00000139193	CD27 molecule(CD27)	0.193566	748.541
ENSG00000139200	PILR alpha associated neural protein(PIANP)	0.0001	9.18365
ENSG00000139292	leucine rich repeat containing G protein-coupled receptor 5(LGR5)	0.742362	12.7713
ENSG00000139318	dual specificity phosphatase 6(DUSP6)	0.255239	2.55136
ENSG00000058085	laminin subunit gamma 2(LAMC2)	0.530432	999
ENSG00000139946	pellino E3 ubiquitin protein ligase family member 2(PELI2)	0.0001	1.60616
ENSG00000140030	G protein-coupled receptor 65(GPR65)	0.428064	1.90817
ENSG00000140044	Jun dimerization protein 2(JDP2)	0.0001	7.99975
ENSG00000140092	fibulin 5(FBLN5)	0.0001	7.27667
ENSG00000140368	proline-serine-threonine phosphatase interacting protein 1(PSTPIP1)	0.0910116	32.2418
ENSG00000140396	nuclear receptor coactivator 2(NCOA2)	0.0001	514.583
ENSG00000140545	milk fat globule EGF and factor V/VIII domain containing(MFGE8)	0.133138	999
ENSG00000140553	unc-45 myosin chaperone A(UNC45A)	0.167753	5.11324
ENSG00000140598	elongation factor like GTPase 1(EFL1)	0.0001	1.1564
ENSG00000140853	NLR family CARD domain containing 5(NLRC5)	0.386175	999
ENSG00000140932	CKLF like MARVEL transmembrane domain containing 2(CMTM2)	0.367481	616.987
ENSG00000140961	oxidative stress induced growth inhibitor 1(OSGIN1)	0.125124	999
ENSG00000059573	aldehyde dehydrogenase 18 family member A1(ALDH18A1)	0.0001	30.1461
ENSG00000141522	Rho GDP dissociation inhibitor alpha(ARHGDIA)	0.0105739	1.02116
ENSG00000141655	TNF receptor superfamily member 11a(TNFRSF11A)	0.333559	3.86725
ENSG00000060237	WNK lysine deficient protein kinase 1(WNK1)	0.174859	999
ENSG00000141873	solute carrier family 39 member 3(SLC39A3)	0.0001	999
ENSG00000142676	ribosomal protein L11(RPL11)	0.0001	1.67966
ENSG00000142798	heparan sulfate proteoglycan 2(HSPG2)	0.0760076	367.327
ENSG00000143013	LIM domain only 4(LMO4)	0.596523	2.12799
ENSG00000143125	prokineticin 1(PROK1)	0.0001	1.26999
ENSG00000143178	T-box transcription factor 19(TBX19)	0.0001	999
ENSG00000143183	transmembrane and coiled-coil domains 1(TMCO1)	0.24811	1.19914
ENSG00000143195	immunoglobulin like domain containing receptor 2(ILDR2)	0.73384	1.00608
ENSG00000143207	COP1 E3 ubiquitin ligase(COP1)	0.0001	56.6109
ENSG00000143315	phosphatidylinositol glycan anchor biosynthesis class M(PIGM)	0.0001	837.9
ENSG00000143384	ADAMTSL4 antisense RNA 1(ADAMTSL4-AS1)	0.120892	999
ENSG00000143387	cathepsin K(CTSK)	0.0001	11.5643
ENSG00000143412	annexin A9(ANXA9)	0.390685	94.4164
ENSG00000143473	potassium voltage-gated channel subfamily H member 1(KCNH1)	0.0001	1.35107
ENSG00000143502	sushi domain containing 4(SUSD4)	0.197836	22.9159
ENSG00000143537	ADAM metallopeptidase domain 15(ADAM15)	0.651486	999
ENSG00000143612	chromosome 1 open reading frame 43(C1orf43)	0.0001	3.18109
ENSG00000143761	ADP ribosylation factor 1(ARF1)	0.0001	1.06981
ENSG00000062598	engulfment and cell motility 2(ELMO2)	0.0001	2.21584
ENSG00000144535	DIS3 like 3-5 exoribonuclease 2(DIS3L2)	0.0851516	999
ENSG00000144554	FA complementation group D2(FANCD2)	0.179039	1.27007
ENSG00000144648	atypical chemokine receptor 2(ACKR2)	0.247135	10.9291
ENSG00000063176	sphingosine kinase 2(SPHK2)	0.0001	999
ENSG00000063177	ribosomal protein L18(RPL18)	0.0001	122.621
ENSG00000144747	TATA element modulatory factor 1(TMF1)	0.111424	34.4821
ENSG00000144840	RAB, member of RAS oncogene family like 3(RABL3)	0.0001	31.4631
ENSG00000144891	angiotensin II receptor type 1(AGTR1)	0.416675	1.12122
ENSG00000145050	mesencephalic astrocyte derived neurotrophic factor(MANF)	0.0001	158.378
ENSG00000145348	TBC1 domain containing kinase(TBCK)	0.368821	999
ENSG00000145384	fatty acid binding protein 2(FABP2)	0.674345	999
ENSG00000145386	cyclin A2(CCNA2)	0.104708	1.62498
ENSG00000145431	platelet derived growth factor C(PDGFC)	0.0001	999
ENSG00000145632	polo like kinase 2(PLK2)	0.0001	106.479
ENSG00000145649	granzyme A(GZMA)	0.248815	19.0045
ENSG00000145879	serine peptidase inhibitor Kazal type 7(SPINK7)	0.0001	657.695
ENSG00000145901	TNFAIP3 interacting protein 1(TNIP1)	0.0001	999
ENSG00000146038	doublecortin domain containing 2(DCDC2)	0.0001	999
ENSG00000146072	TNF receptor superfamily member 21(TNFRSF21)	0.332374	1.17394
ENSG00000146109	activator of basal transcription 1(ABT1)	0.0001	999
ENSG00000146122	dishevelled associated activator of morphogenesis 2(DAAM2)	0.0001	999
ENSG00000064201	tetraspanin 32(TSPAN32)	0.755695	950.439
ENSG00000146232	NFKB inhibitor epsilon(NFKBIE)	0.39227	999
ENSG00000146859	transmembrane protein 140(TMEM140)	0.949984	569.717
ENSG00000064419	transportin 3(TNPO3)	0.398435	1.05026
ENSG00000147571	corticotropin releasing hormone(CRH)	0.0001	1.26716
ENSG00000064703	DEAD-box helicase 20(DDX20)	0.505252	685.563
ENSG00000147883	cyclin dependent kinase inhibitor 2B(CDKN2B)	0.0001	2.36842
ENSG00000147889	cyclin dependent kinase inhibitor 2A(CDKN2A)	0.0001	1.61179
ENSG00000148218	aminolevulinate dehydratase(ALAD)	0.0001	1.56773
ENSG00000148346	lipocalin 2(LCN2)	0.0001	1.79351
ENSG00000148356	leucine rich repeat and sterile alpha motif containing 1(LRSAM1)	0.459335	4.67241
ENSG00000148498	par-3 family cell polarity regulator(PARD3)	0.0001	107.508
ENSG00000148926	adrenomedullin(ADM)	0.0001	2.30009
ENSG00000149091	diacylglycerol kinase zeta(DGKZ)	0.549952	1.90185
ENSG00000149177	protein tyrosine phosphatase receptor type J(PTPRJ)	0.773985	999
ENSG00000149218	endonuclease domain containing 1(ENDOD1)	0.210826	3.06435
ENSG00000149269	p21 (RAC1) activated kinase 1(PAK1)	0.0001	2.59028
ENSG00000149292	tetratricopeptide repeat domain 12(TTC12)	0.346788	999
ENSG00000149305	5-hydroxytryptamine receptor 3B(HTR3B)	0.831486	10.3878
ENSG00000149311	ATM serine/threonine kinase(ATM)	0.451298	999
ENSG00000149451	ADAM metallopeptidase domain 33(ADAM33)	0.570451	999
ENSG00000149476	triokinase and FMN cyclase(TKFC)	0.0001	999
ENSG00000149554	checkpoint kinase 1(CHEK1)	0.732319	999
ENSG00000149635	osteoclast stimulatory transmembrane protein(OCSTAMP)	0.111584	32.0609
ENSG00000149735	glycoprotein hormone subunit alpha 2(GPHA2)	0.162925	999
ENSG00000150281	cardiotrophin 1(CTF1)	0.0001	33.1242
ENSG00000005379	TSPO associated protein 1(TSPOAP1)	0.682985	13.6438
ENSG00000065328	minichromosome maintenance 10 replication initiation factor(MCM10)	0.137124	5.83913
ENSG00000150594	adrenoceptor alpha 2A(ADRA2A)	0.0220397	999
ENSG00000150977	Rab interacting lysosomal protein like 2(RILPL2)	0.0001	999
ENSG00000151208	discs large MAGUK scaffold protein 5(DLG5)	0.0001	3.91441
ENSG00000151617	endothelin receptor type A(EDNRA)	0.398722	999
ENSG00000151623	nuclear receptor subfamily 3 group C member 2(NR3C2)	0.974819	999
ENSG00000151651	ADAM metallopeptidase domain 8(ADAM8)	0.109816	999
ENSG00000151693	ArfGAP with SH3 domain, ankyrin repeat and PH domain 2(ASAP2)	0.138607	19.2538
ENSG00000151702	Fli-1 proto-oncogene, ETS transcription factor(FLI1)	0.0001	176.451
ENSG00000151729	solute carrier family 25 member 4(SLC25A4)	0.0001	9.12234
ENSG00000152056	adaptor related protein complex 1 subunit sigma 3(AP1S3)	0.0001	559.791
ENSG00000152256	pyruvate dehydrogenase kinase 1(PDK1)	0.0272542	118.73
ENSG00000152582	sperm flagellar 2(SPEF2)	0.330266	999
ENSG00000152592	dentin matrix acidic phosphoprotein 1(DMP1)	0.327253	999
ENSG00000152944	mediator complex subunit 21(MED21)	0.0001	8.62601
ENSG00000153066	thioredoxin domain containing 11(TXNDC11)	0.452011	999
ENSG00000153162	bone morphogenetic protein 6(BMP6)	0.299825	999
ENSG00000153201	RAN binding protein 2(RANBP2)	0.351844	999
ENSG00000066032	catenin alpha 2(CTNNA2)	0.0001	1.15442
ENSG00000066044	ELAV like RNA binding protein 1(ELAVL1)	0.0001	4.3758
ENSG00000153563	CD8 subunit alpha(CD8A)	0.0001	999
ENSG00000153879	CCAAT enhancer binding protein gamma(CEBPG)	0.0001	42.1736
ENSG00000153898	mucolipin TRP cation channel 2(MCOLN2)	0.0001	999
ENSG00000154096	Thy-1 cell surface antigen(THY1)	0.0001	4.31506
ENSG00000154277	ubiquitin C-terminal hydrolase L1(UCHL1)	0.0001	1.4901
ENSG00000066294	CD84 molecule(CD84)	0.0001	5.1901
ENSG00000154370	tripartite motif containing 11(TRIM11)	0.0001	6.44462
ENSG00000154678	phosphodiesterase 1C(PDE1C)	0.0001	1.45267
ENSG00000154743	tRNA splicing endonuclease subunit 2(TSEN2)	0.124545	999
ENSG00000155629	phosphoinositide-3-kinase adaptor protein 1(PIK3AP1)	0.123	999
ENSG00000155760	frizzled class receptor 7(FZD7)	0.0001	420.483
ENSG00000155827	ring finger protein 20(RNF20)	0.0001	141.898
ENSG00000155846	PPARG coactivator 1 beta(PPARGC1B)	0.0915114	922.292
ENSG00000005471	ATP binding cassette subfamily B member 4(ABCB4)	0.778135	1.43199
ENSG00000155926	Src like adaptor(SLA)	0.0001	1.45935
ENSG00000156234	C-X-C motif chemokine ligand 13(CXCL13)	0.0001	999
ENSG00000066926	ferrochelatase(FECH)	0.0001	4.21058
ENSG00000156587	ubiquitin conjugating enzyme E2 L6(UBE2L6)	0.0001	3.33273
ENSG00000156925	Zic family member 3(ZIC3)	0.137505	1.09938
ENSG00000157131	complement C8 alpha chain(C8A)	0.0001	999
ENSG00000157224	claudin 12(CLDN12)	0.0001	27.6076
ENSG00000157240	frizzled class receptor 1(FZD1)	0.0832739	999
ENSG00000157856	dynein regulatory complex subunit 1(DRC1)	0.0001	211.734
ENSG00000158125	xanthine dehydrogenase(XDH)	0.100964	1.41902
ENSG00000158195	WASP family member 2(WASF2)	0.0001	6.4031
ENSG00000158270	collectin subfamily member 12(COLEC12)	0.164936	1.28492
ENSG00000158417	eukaryotic translation initiation factor 5B(EIF5B)	0.198537	999

## Sheet: Table S12
Supplementary table 12. The rapidly evolved genes in Homo sapiens. The dN/dS of each gene was calculated by free-ratio model in PAML4.
Ensembl gene id	Gene names	dN/dS (Homo sapiens)
ENSG00000158717	ring finger protein 166(RNF166)	1.10865
ENSG00000158769	F11 receptor(F11R)	4.44493
ENSG00000158813	ectodysplasin A(EDA)	1.6922
ENSG00000158869	Fc epsilon receptor Ig(FCER1G)	2.48551
ENSG00000159023	erythrocyte membrane protein band 4.1(EPB41)	867.352
ENSG00000159069	F-box and WD repeat domain containing 5(FBXW5)	999
ENSG00000159217	insulin like growth factor 2 mRNA binding protein 1(IGF2BP1)	1.38165
ENSG00000159224	gastric inhibitory polypeptide(GIP)	996.774
ENSG00000159307	signal peptide, CUB domain and EGF like domain containing 1(SCUBE1)	999
ENSG00000159352	proteasome 26S subunit ubiquitin receptor, non-ATPase 4(PSMD4)	2.13184
ENSG00000159479	mediator complex subunit 8(MED8)	6.74445
ENSG00000159527	peptidoglycan recognition protein 3(PGLYRP3)	43.4963
ENSG00000159720	ATPase H+ transporting V0 subunit d1(ATP6V0D1)	999
ENSG00000159958	TNF receptor superfamily member 13C(TNFRSF13C)	107.7
ENSG00000160404	torsin family 2 member A(TOR2A)	175.622
ENSG00000160678	S100 calcium binding protein A1(S100A1)	999
ENSG00000160801	parathyroid hormone 1 receptor(PTH1R)	10.159
ENSG00000161055	secretoglobin family 3A member 1(SCGB3A1)	999
ENSG00000161204	ATP binding cassette subfamily F member 3(ABCF3)	364.476
ENSG00000161921	C-X-C motif chemokine ligand 16(CXCL16)	1.42315
ENSG00000161955	TNF superfamily member 13(TNFSF13)	128.811
ENSG00000162188	G protein subunit gamma 3(GNG3)	1.00236
ENSG00000162367	TAL bHLH transcription factor 1, erythroid differentiation factor(TAL1)	999
ENSG00000162493	podoplanin(PDPN)	999
ENSG00000162545	calcium/calmodulin dependent protein kinase II inhibitor 1(CAMK2N1)	1.03356
ENSG00000162594	interleukin 23 receptor(IL23R)	853.138
ENSG00000162601	Myb like, SWIRM and MPN domains 1(MYSM1)	66.1417
ENSG00000162614	nexilin F-actin binding protein(NEXN)	999
ENSG00000069248	nucleoporin 133(NUP133)	999
ENSG00000162739	SLAM family member 6(SLAMF6)	999
ENSG00000162772	activating transcription factor 3(ATF3)	9.70899
ENSG00000162889	MAPK activated protein kinase 2(MAPKAPK2)	3.5783
ENSG00000162892	interleukin 24(IL24)	999
ENSG00000162896	polymeric immunoglobulin receptor(PIGR)	1.78595
ENSG00000162929	SANT and BTB domain regulator of CSR(SANBR)	999
ENSG00000163161	ERCC excision repair 3, TFIIH core complex helicase subunit(ERCC3)	999
ENSG00000163273	natriuretic peptide C(NPPC)	999
ENSG00000163346	PBX homeobox interacting protein 1(PBXIP1)	999
ENSG00000163374	YY1 associated protein 1(YY1AP1)	999
ENSG00000163464	C-X-C motif chemokine receptor 1(CXCR1)	2.12666
ENSG00000163541	succinate-CoA ligase GDP/ADP-forming subunit alpha(SUCLG1)	999
ENSG00000163661	pentraxin 3(PTX3)	1.0898
ENSG00000163684	ribonuclease P/MRP subunit p14(RPP14)	28.6809
ENSG00000163687	deoxyribonuclease 1 like 3(DNASE1L3)	1.47987
ENSG00000163701	interleukin 17 receptor E(IL17RE)	1.7063
ENSG00000163743	ring finger and CHY zinc finger domain containing 1(RCHY1)	195.348
ENSG00000163882	RNA polymerase II, I and III subunit H(POLR2H)	934.576
ENSG00000163904	SUMO specific peptidase 2(SENP2)	999
ENSG00000163961	ring finger protein 168(RNF168)	1.14461
ENSG00000164038	solute carrier family 9 member B2(SLC9B2)	999
ENSG00000164040	progesterone receptor membrane component 2(PGRMC2)	551.907
ENSG00000164050	plexin B1(PLXNB1)	1.04559
ENSG00000164163	ATP binding cassette subfamily E member 1(ABCE1)	1.06192
ENSG00000164164	OTU deubiquitinase 4(OTUD4)	999
ENSG00000164252	angiogenic factor with G-patch and FHA domains 1(AGGF1)	999
ENSG00000164253	WD repeat domain 41(WDR41)	1.15118
ENSG00000164265	secretoglobin family 3A member 2(SCGB3A2)	71.5275
ENSG00000164326	CART prepropeptide(CARTPT)	999
ENSG00000164399	interleukin 3(IL3)	999
ENSG00000164400	colony stimulating factor 2(CSF2)	5.86926
ENSG00000164434	fatty acid binding protein 7(FABP7)	747.725
ENSG00000164442	Cbp/p300 interacting transactivator with Glu/Asp rich carboxy-terminal domain 2(CITED2)	999
ENSG00000164683	hes related family bHLH transcription factor with YRPW motif 1(HEY1)	178.967
ENSG00000164751	peroxisomal biogenesis factor 2(PEX2)	999
ENSG00000164825	defensin beta 1(DEFB1)	999
ENSG00000164885	cyclin dependent kinase 5(CDK5)	1.15176
ENSG00000164935	dendrocyte expressed seven transmembrane protein(DCSTAMP)	999
ENSG00000165168	cytochrome b-245 beta chain(CYBB)	578.187
ENSG00000165283	stomatin like 2(STOML2)	4.36398
ENSG00000165379	leucine rich repeat and fibronectin type III domain containing 5(LRFN5)	864.84
ENSG00000165410	cofilin 2(CFL2)	5.31223
ENSG00000165527	ADP ribosylation factor 6(ARF6)	1.68205
ENSG00000165699	TSC complex subunit 1(TSC1)	1.2747
ENSG00000165795	NDRG family member 2(NDRG2)	999
ENSG00000071575	tribbles pseudokinase 2(TRIB2)	999
ENSG00000071677	prolactin releasing hormone(PRLH)	4.59483
ENSG00000165996	3-hydroxyacyl-CoA dehydratase 1(HACD1)	1.89181
ENSG00000166037	centrosomal protein 57(CEP57)	999
ENSG00000166090	interleukin 25(IL25)	105.52
ENSG00000166126	amnion associated transmembrane protein(AMN)	999
ENSG00000166263	syntaxin binding protein 4(STXBP4)	999
ENSG00000166278	complement C2(C2)	999
ENSG00000166349	recombination activating 1(RAG1)	1.10905
ENSG00000166436	tripartite motif containing 66(TRIM66)	999
ENSG00000166477	LEO1 homolog, Paf1/RNA polymerase II complex component(LEO1)	1.236
ENSG00000166503	HDGF like 3(HDGFL3)	1.13986
ENSG00000166523	C-type lectin domain family 4 member E(CLEC4E)	729.631
ENSG00000166548	thymidine kinase 2(TK2)	1.27018
ENSG00000166710	beta-2-microglobulin(B2M)	1.37521
ENSG00000166923	gremlin 1, DAN family BMP antagonist(GREM1)	63.9525
ENSG00000072364	ALF transcription elongation factor 4(AFF4)	744.544
ENSG00000167083	G protein subunit gamma transducin 2(GNGT2)	20.6366
ENSG00000167088	small nuclear ribonucleoprotein D1 polypeptide(SNRPD1)	30.1802
ENSG00000072415	protein associated with LIN7 1, MAGUK p55 family member(PALS1)	24.9687
ENSG00000167131	coiled-coil domain containing 103(CCDC103)	363.475
ENSG00000167588	glycerol-3-phosphate dehydrogenase 1(GPD1)	999
ENSG00000167642	serine peptidase inhibitor, Kunitz type 2(SPINT2)	999
ENSG00000167656	lymphocyte antigen 6 family member D(LY6D)	859.533
ENSG00000167775	CD320 molecule(CD320)	999
ENSG00000167851	CD300a molecule(CD300A)	999
ENSG00000167895	transmembrane channel like 8(TMC8)	1.35365
ENSG00000168028	ribosomal protein SA(RPSA)	1.12325
ENSG00000168062	basic leucine zipper ATF-like transcription factor 2(BATF2)	999
ENSG00000168071	coiled-coil domain containing 88B(CCDC88B)	294.517
ENSG00000168118	RAB4A, member RAS oncogene family(RAB4A)	30.7899
ENSG00000168303	M-phase specific PLK1 interacting protein(MPLKIP)	3.96842
ENSG00000168404	mixed lineage kinase domain like pseudokinase(MLKL)	1.34714
ENSG00000168412	melatonin receptor 1A(MTNR1A)	999
ENSG00000168484	surfactant protein C(SFTPC)	999
ENSG00000168621	glial cell derived neurotrophic factor(GDNF)	5.56401
ENSG00000168685	interleukin 7 receptor(IL7R)	893.044
ENSG00000168724	DnaJ heat shock protein family (Hsp40) member C21(DNAJC21)	1.07361
ENSG00000168769	tet methylcytosine dioxygenase 2(TET2)	1.14982
ENSG00000168778	tectonic family member 2(TCTN2)	2.37414
ENSG00000168938	peptidylprolyl isomerase C(PPIC)	479.821
ENSG00000169032	mitogen-activated protein kinase kinase 1(MAP2K1)	1.51979
ENSG00000169194	interleukin 13(IL13)	999
ENSG00000169217	CD2 cytoplasmic tail binding protein 2(CD2BP2)	999
ENSG00000169297	nuclear receptor subfamily 0 group B member 1(NR0B1)	999
ENSG00000169439	syndecan 2(SDC2)	999
ENSG00000169508	G protein-coupled receptor 183(GPR183)	999
ENSG00000169621	aprataxin and PNKP like factor(APLF)	411.294
ENSG00000074211	protein phosphatase 2 regulatory subunit Bgamma(PPP2R2C)	999
ENSG00000169906	S100 calcium binding protein G(S100G)	1.95221
ENSG00000170345	Fos proto-oncogene, AP-1 transcription factor subunit(FOS)	999
ENSG00000074660	scavenger receptor class F member 1(SCARF1)	999
ENSG00000170476	marginal zone B and B1 cell specific protein(MZB1)	992.005
ENSG00000074695	lectin, mannose binding 1(LMAN1)	2.39828
ENSG00000170759	kinesin family member 5B(KIF5B)	1.11068
ENSG00000170876	transmembrane protein 43(TMEM43)	950.678
ENSG00000170909	osteoclast associated Ig-like receptor(OSCAR)	1.16706
ENSG00000171049	formyl peptide receptor 2(FPR2)	747.173
ENSG00000171532	neuronal differentiation 2(NEUROD2)	1.46621
ENSG00000171714	anoctamin 5(ANO5)	10.3278
ENSG00000171747	galectin 4(LGALS4)	105.576
ENSG00000171791	BCL2 apoptosis regulator(BCL2)	1.57859
ENSG00000171863	ribosomal protein S7(RPS7)	1.23179
ENSG00000075388	fibroblast growth factor 4(FGF4)	141.358
ENSG00000171885	aquaporin 4(AQP4)	999
ENSG00000171960	peptidylprolyl isomerase H(PPIH)	1.16358
ENSG00000172057	ORMDL sphingolipid biosynthesis regulator 3(ORMDL3)	282.349
ENSG00000172156	C-C motif chemokine ligand 11(CCL11)	24.0199
ENSG00000172175	MALT1 paracaspase(MALT1)	999
ENSG00000172215	C-X-C motif chemokine receptor 6(CXCR6)	999
ENSG00000172426	radial spoke head component 9(RSPH9)	435.476
ENSG00000172638	EGF containing fibulin extracellular matrix protein 2(EFEMP2)	999
ENSG00000172673	thymocyte selection associated(THEMIS)	1.17834
ENSG00000172939	oxidative stress responsive kinase 1(OXSR1)	999
ENSG00000172987	heparanase 2 (inactive)(HPSE2)	14.8001
ENSG00000075891	paired box 2(PAX2)	10.3267
ENSG00000173264	G protein-coupled receptor 137(GPR137)	999
ENSG00000173327	mitogen-activated protein kinase kinase kinase 11(MAP3K11)	999
ENSG00000173402	dystroglycan 1(DAG1)	2.11486
ENSG00000173473	SWI/SNF related, matrix associated, actin dependent regulator of chromatin subfamily c member 1(SMARCC1)	36.7469
ENSG00000173511	vascular endothelial growth factor B(VEGFB)	8.36377
ENSG00000076201	protein tyrosine phosphatase non-receptor type 23(PTPN23)	769.578
ENSG00000173846	polo like kinase 3(PLK3)	999
ENSG00000174059	CD34 molecule(CD34)	1.12021
ENSG00000076554	tumor protein D52(TPD52)	999
ENSG00000174371	exonuclease 1(EXO1)	1.0742
ENSG00000174502	solute carrier family 26 member 9(SLC26A9)	999
ENSG00000174748	ribosomal protein L15(RPL15)	1.03794
ENSG00000174808	betacellulin(BTC)	999
ENSG00000174837	adhesion G protein-coupled receptor E1(ADGRE1)	999
ENSG00000174842	glomulin, FKBP associated protein(GLMN)	999
ENSG00000174885	NLR family pyrin domain containing 6(NLRP6)	766.956
ENSG00000175097	recombination activating 2(RAG2)	999
ENSG00000175104	TNF receptor associated factor 6(TRAF6)	999
ENSG00000175130	MARCKS like 1(MARCKSL1)	1.70054
ENSG00000175206	natriuretic peptide A(NPPA)	999
ENSG00000175305	cyclin E2(CCNE2)	6.19079
ENSG00000077092	retinoic acid receptor beta(RARB)	16.1034
ENSG00000175505	cardiotrophin like cytokine factor 1(CLCF1)	1.18675
ENSG00000175567	uncoupling protein 2(UCP2)	1.08584
ENSG00000077152	ubiquitin conjugating enzyme E2 T(UBE2T)	1.51773
ENSG00000175592	FOS like 1, AP-1 transcription factor subunit(FOSL1)	2.13785
ENSG00000175606	transmembrane protein 70(TMEM70)	999
ENSG00000176022	beta-1,3-galactosyltransferase 6(B3GALT6)	999
ENSG00000176225	rotatin(RTTN)	1.36954
ENSG00000077420	amyloid beta precursor protein binding family B member 1 interacting protein(APBB1IP)	999
ENSG00000176410	DnaJ heat shock protein family (Hsp40) member C30(DNAJC30)	999
ENSG00000176907	transcriptional and immune response regulator(TCIM)	999
ENSG00000176919	complement C8 gamma chain(C8G)	999
ENSG00000077585	G protein-coupled receptor 137B(GPR137B)	12.0485
ENSG00000176928	glucosaminyl (N-acetyl) transferase 4(GCNT4)	539.113
ENSG00000177084	DNA polymerase epsilon, catalytic subunit(POLE)	2.06638
ENSG00000177302	DNA topoisomerase III alpha(TOP3A)	1.93254
ENSG00000177455	CD19 molecule(CD19)	999
ENSG00000177548	rabaptin, RAB GTPase binding effector protein 2(RABEP2)	999
ENSG00000078061	A-Raf proto-oncogene, serine/threonine kinase(ARAF)	999
ENSG00000177700	RNA polymerase II, I and III subunit L(POLR2L)	1.13209
ENSG00000177889	ubiquitin conjugating enzyme E2 N(UBE2N)	1.17297
ENSG00000178035	inosine monophosphate dehydrogenase 2(IMPDH2)	4.27195
ENSG00000178287	sperm associated antigen 11A(SPAG11A)	999
ENSG00000178473	urocortin 3(UCN3)	999
ENSG00000178522	ameloblastin(AMBN)	999
ENSG00000178562	CD28 molecule(CD28)	1.05056
ENSG00000178691	SUZ12 polycomb repressive complex 2 subunit(SUZ12)	999
ENSG00000178927	cytochrome b-245 chaperone 1(CYBC1)	14.4353
ENSG00000179148	arachidonate lipoxygenase 3(ALOXE3)	323.663
ENSG00000179163	alpha-L-fucosidase 1(FUCA1)	924.106
ENSG00000179262	RAD23 homolog A, nucleotide excision repair protein(RAD23A)	7.22292
ENSG00000078668	voltage dependent anion channel 3(VDAC3)	41.6405
ENSG00000179630	laccase domain containing 1(LACC1)	999
ENSG00000179776	cadherin 5(CDH5)	17.2492
ENSG00000078898	BPI fold containing family B member 2(BPIFB2)	999
ENSG00000180353	hematopoietic cell-specific Lyn substrate 1(HCLS1)	18.3027
ENSG00000180354	maturin, neural progenitor differentiation regulator homolog(MTURN)	9.78391
ENSG00000180370	p21 (RAC1) activated kinase 2(PAK2)	25.556
ENSG00000180383	defensin beta 124(DEFB124)	981.137
ENSG00000180424	defensin beta 123(DEFB123)	1.41349
ENSG00000180660	mab-21 like 1(MAB21L1)	1.16881
ENSG00000181092	adiponectin, C1Q and collagen domain containing(ADIPOQ)	999
ENSG00000079337	Rap guanine nucleotide exchange factor 3(RAPGEF3)	2.24713
ENSG00000181544	FA complementation group B(FANCB)	49.3162
ENSG00000181610	mitochondrial ribosomal protein S23(MRPS23)	471.465
ENSG00000181885	claudin 7(CLDN7)	999
ENSG00000182220	ATPase H+ transporting accessory protein 2(ATP6AP2)	100.151
ENSG00000182511	FES proto-oncogene, tyrosine kinase(FES)	17.4428
ENSG00000182545	ribonuclease A family member 10 (inactive)(RNASE10)	999
ENSG00000182566	C-type lectin domain family 4 member G(CLEC4G)	485.573
ENSG00000182742	homeobox B4(HOXB4)	19.1312
ENSG00000182774	ribosomal protein S17(RPS17)	1.89813
ENSG00000080298	regulatory factor X3(RFX3)	999
ENSG00000183625	C-C motif chemokine receptor 3(CCR3)	999
ENSG00000183723	CKLF like MARVEL transmembrane domain containing 4(CMTM4)	17.8967
ENSG00000183873	sodium voltage-gated channel alpha subunit 5(SCN5A)	736.127
ENSG00000184012	transmembrane serine protease 2(TMPRSS2)	1.25046
ENSG00000184056	VPS33B late endosome and lysosome associated(VPS33B)	31.1277
ENSG00000184260	H2A clustered histone 20(H2AC20)	1.15129
ENSG00000184374	collectin subfamily member 10(COLEC10)	788.416
ENSG00000184432	COPI coat complex subunit beta 2(COPB2)	999
ENSG00000184434	leucine rich repeat containing 19(LRRC19)	969.879
ENSG00000184459	BPI fold containing family C(BPIFC)	2.41212
ENSG00000184470	thioredoxin reductase 2(TXNRD2)	999
ENSG00000081052	collagen type IV alpha 4 chain(COL4A4)	1.32561
ENSG00000184599	TAFA chemokine like family member 3(TAFA3)	999
ENSG00000184678	H2B clustered histone 21(H2BC21)	1.00489
ENSG00000184995	interferon epsilon(IFNE)	999
ENSG00000185115	NSE3 homolog, SMC5-SMC6 complex component(NSMCE3)	999
ENSG00000185324	cyclin dependent kinase 10(CDK10)	1.34619
ENSG00000185338	suppressor of cytokine signaling 1(SOCS1)	7.99452
ENSG00000185551	nuclear receptor subfamily 2 group F member 2(NR2F2)	3.74919
ENSG00000185627	proteasome 26S subunit, non-ATPase 13(PSMD13)	1.19907
ENSG00000185825	B cell receptor associated protein 31(BCAP31)	11.143
ENSG00000185862	ecotropic viral integration site 2B(EVI2B)	999
ENSG00000185883	ATPase H+ transporting V0 subunit c(ATP6V0C)	75.839
ENSG00000185917	SET domain containing 4(SETD4)	1.87748
ENSG00000186051	TAL bHLH transcription factor 2(TAL2)	9.39026
ENSG00000186073	CDAN1 interacting nuclease 1(CDIN1)	998.589
ENSG00000186141	RNA polymerase III subunit C(POLR3C)	999
ENSG00000082196	C1q and TNF related 3(C1QTNF3)	271.496
ENSG00000186188	free fatty acid receptor 4(FFAR4)	999
ENSG00000186190	BPI fold containing family B member 3(BPIFB3)	999
ENSG00000186407	CD300e molecule(CD300E)	999
ENSG00000186469	G protein subunit gamma 2(GNG2)	1.14249
ENSG00000186599	defensin beta 105B(DEFB105B)	1.43251
ENSG00000082512	TNF receptor associated factor 5(TRAF5)	999
ENSG00000186834	HEXIM P-TEFb complex subunit 1(HEXIM1)	1.05315
ENSG00000187266	erythropoietin receptor(EPOR)	317.928
ENSG00000187608	ISG15 ubiquitin like modifier(ISG15)	999
ENSG00000187790	FA complementation group M(FANCM)	999
ENSG00000187871	GDNF family receptor alpha like(GFRAL)	999
ENSG00000083535	progesterone immunomodulatory binding factor 1(PIBF1)	999
ENSG00000188056	triggering receptor expressed on myeloid cells like 4(TREML4)	758.834
ENSG00000188373	G protein-coupled receptor 15 ligand(GPR15LG)	2.62585
ENSG00000188486	H2A.X variant histone(H2AX)	50.5594
ENSG00000188554	NBR1 autophagy cargo receptor(NBR1)	1.37461
ENSG00000188643	S100 calcium binding protein A16(S100A16)	214.734
ENSG00000188672	Rh blood group CcEe antigens(RHCE)	3.30776
ENSG00000188729	osteocrin(OSTN)	1.98807
ENSG00000188958	urotensin 2B(UTS2B)	999
ENSG00000189067	lipopolysaccharide induced TNF factor(LITAF)	999
ENSG00000189114	biogenesis of lysosomal organelles complex 1 subunit 3(BLOC1S3)	467.486
ENSG00000189171	S100 calcium binding protein A13(S100A13)	104.181
ENSG00000189334	S100 calcium binding protein A14(S100A14)	999
ENSG00000189430	natural cytotoxicity triggering receptor 1(NCR1)	999
ENSG00000196230	tubulin beta class I(TUBB)	1.00988
ENSG00000084693	AGBL carboxypeptidase 5(AGBL5)	999
ENSG00000196396	protein tyrosine phosphatase non-receptor type 1(PTPN1)	23.6157
ENSG00000196419	X-ray repair cross complementing 6(XRCC6)	12.9607
ENSG00000196420	S100 calcium binding protein A5(S100A5)	999
ENSG00000085063	CD59 molecule (CD59 blood group)(CD59)	46.9875
ENSG00000196584	X-ray repair cross complementing 2(XRCC2)	999
ENSG00000196588	myocardin related transcription factor A(MRTFA)	999
ENSG00000196684	hematopoietic SH2 domain containing(HSH2D)	977.353
ENSG00000196776	CD47 molecule(CD47)	999
ENSG00000196821	inflammation and lipid regulator with UBA-like and NBR1-like domains(ILRUN)	1.62951
ENSG00000085491	solute carrier family 25 member 24(SLC25A24)	999
ENSG00000197170	proteasome 26S subunit, non-ATPase 12(PSMD12)	4.55337
ENSG00000197208	solute carrier family 22 member 4(SLC22A4)	5.68054
ENSG00000197381	adenosine deaminase RNA specific B1(ADARB1)	999
ENSG00000197416	fatty acid binding protein 12(FABP12)	85.3875
ENSG00000197487	galanin like peptide(GALP)	1.00603
ENSG00000197632	serpin family B member 2(SERPINB2)	999
ENSG00000197646	programmed cell death 1 ligand 2(PDCD1LG2)	999
ENSG00000085871	microsomal glutathione S-transferase 2(MGST2)	1.5794
ENSG00000197837	H4 histone 16(H4C16)	1.01074
ENSG00000197894	alcohol dehydrogenase 5 (class III), chi polypeptide(ADH5)	999
ENSG00000197956	S100 calcium binding protein A6(S100A6)	35.702
ENSG00000198060	membrane associated ring-CH-type finger 5(MARCHF5)	1.10804
ENSG00000198129	defensin beta 107B(DEFB107B)	999
ENSG00000198183	BPI fold containing family A member 1(BPIFA1)	30.9079
ENSG00000198431	thioredoxin reductase 1(TXNRD1)	999
ENSG00000198523	phospholamban(PLN)	999
ENSG00000198752	CDC42 binding protein kinase beta(CDC42BPB)	999
ENSG00000198791	CCR4-NOT transcription complex subunit 7(CNOT7)	1.12889
ENSG00000198794	secretory carrier membrane protein 5(SCAMP5)	999
ENSG00000086730	linker for activation of T cells family member 2(LAT2)	1.1208
ENSG00000198851	CD3 epsilon subunit of T-cell receptor complex(CD3E)	664.824
ENSG00000198931	adenine phosphoribosyltransferase(APRT)	6.46702
ENSG00000203618	glycoprotein Ib platelet subunit beta(GP1BB)	6.90886
ENSG00000087074	protein phosphatase 1 regulatory subunit 15A(PPP1R15A)	3.23293
ENSG00000203877	ripply transcriptional repressor 2(RIPPLY2)	999
ENSG00000203970	defensin beta 110(DEFB110)	999
ENSG00000204001	lipocalin 8(LCN8)	49.391
ENSG00000204370	succinate dehydrogenase complex subunit D(SDHD)	14.4661
ENSG00000204386	neuraminidase 1(NEU1)	4.78763
ENSG00000204390	heat shock protein family A (Hsp70) member 1 like(HSPA1L)	999
ENSG00000204463	BAG cochaperone 6(BAG6)	1.46739
ENSG00000204610	tripartite motif containing 15(TRIM15)	8.18288
ENSG00000204618	ring finger protein 39(RNF39)	1.05481
ENSG00000204815	outer dynein arm docking complex subunit 4(ODAD4)	999
ENSG00000204852	tectonic family member 1(TCTN1)	999
ENSG00000205084	transmembrane protein 231(TMEM231)	999
ENSG00000205155	presenilin enhancer, gamma-secretase subunit(PSENEN)	44.8388
ENSG00000087494	parathyroid hormone like hormone(PTHLH)	12.4113
ENSG00000205883	defensin beta 135(DEFB135)	999
ENSG00000206531	CD200 receptor 1 like(CD200R1L)	999
ENSG00000088247	KH-type splicing regulatory protein(KHSRP)	581.594
ENSG00000213015	zinc finger protein 580(ZNF580)	1.10307
ENSG00000213047	DENN domain containing 1B(DENND1B)	999
ENSG00000213186	tripartite motif containing 59(TRIM59)	999
ENSG00000213341	component of inhibitor of nuclear factor kappa B kinase complex(CHUK)	142.665
ENSG00000213585	voltage dependent anion channel 1(VDAC1)	1.26727
ENSG00000213853	epithelial membrane protein 2(EMP2)	999
ENSG00000213886	ubiquitin D(UBD)	999
ENSG00000213977	Tax1 binding protein 3(TAX1BP3)	1.04344
ENSG00000214160	ALG3 alpha-1,3- mannosyltransferase(ALG3)	1.74549
ENSG00000214575	cytoplasmic polyadenylation element binding protein 1(CPEB1)	1.42318
ENSG00000221926	tripartite motif containing 16(TRIM16)	989.065
ENSG00000227507	lymphotoxin beta(LTB)	5.87668
ENSG00000228607	claudin 25(CLDN25)	999
ENSG00000229314	orosomucoid 1(ORM1)	64.0803
ENSG00000232838	PET117 cytochrome c oxidase chaperone(PET117)	554.416
ENSG00000233927	ribosomal protein S28(RPS28)	1.38186
ENSG00000234906	apolipoprotein C2(APOC2)	1.85948
ENSG00000089685	baculoviral IAP repeat containing 5(BIRC5)	999
ENSG00000089723	OTU deubiquitinase, ubiquitin aldehyde binding 2(OTUB2)	19.0446
ENSG00000241106	major histocompatibility complex, class II, DO beta(HLA-DOB)	777.069
ENSG00000242689	ciliary neurotrophic factor(CNTF)	949.092
ENSG00000243725	tetratricopeptide repeat domain 4(TTC4)	457.479
ENSG00000244617	aspartic peptidase retroviral like 1(ASPRV1)	1.05079
ENSG00000246705	H2A.J histone(H2AJ)	1.24551
ENSG00000090339	intercellular adhesion molecule 1(ICAM1)	1.20378
ENSG00000090376	interleukin 1 receptor associated kinase 3(IRAK3)	1.54799
ENSG00000251322	SH3 and multiple ankyrin repeat domains 3(SHANK3)	999
ENSG00000253251	shieldin complex subunit 3(SHLD3)	809.569
ENSG00000253729	protein kinase, DNA-activated, catalytic subunit(PRKDC)	999
ENSG00000254772	eukaryotic translation elongation factor 1 gamma(EEF1G)	301.899
ENSG00000254999	BRICK1 subunit of SCAR/WAVE actin nucleating complex(BRK1)	1.0949
ENSG00000255690	TLR4 interactor with leucine rich repeats(TRIL)	999
ENSG00000258227	C-type lectin domain containing 5A(CLEC5A)	70.2395
ENSG00000258818	ribonuclease A family member 4(RNASE4)	999
ENSG00000090686	ubiquitin specific peptidase 48(USP48)	999
ENSG00000266094	Ras association domain family member 5(RASSF5)	1.17597
ENSG00000268480	NFIL3 like basic leucine zipper(NFILZ)	999
ENSG00000272398	CD24 molecule(CD24)	999
ENSG00000091317	CKLF like MARVEL transmembrane domain containing 6(CMTM6)	764.38
ENSG00000275722	lysozyme like 6(LYZL6)	14.7416
ENSG00000276231	phosphoinositide-3-kinase regulatory subunit 6(PIK3R6)	53.8618
ENSG00000277258	polycomb group ring finger 2(PCGF2)	999
ENSG00000091651	origin recognition complex subunit 6(ORC6)	999
ENSG00000091972	CD200 molecule(CD200)	3.15895
ENSG00000092020	protein phosphatase 2 regulatory subunit Bgamma(PPP2R3C)	999
ENSG00000092847	argonaute RISC component 1(AGO1)	1.06898
ENSG00000094804	cell division cycle 6(CDC6)	837.902
ENSG00000095794	cAMP responsive element modulator(CREM)	999
ENSG00000095970	triggering receptor expressed on myeloid cells 2(TREM2)	999
ENSG00000096060	FKBP prolyl isomerase 5(FKBP5)	183.54
ENSG00000096717	sirtuin 1(SIRT1)	999
ENSG00000099203	transmembrane p24 trafficking protein 1(TMED1)	4.33484
ENSG00000099341	proteasome 26S subunit, non-ATPase 8(PSMD8)	4.13834
ENSG00000099377	hydroxy-delta-5-steroid dehydrogenase, 3 beta- and steroid delta-isomerase 7(HSD3B7)	999
ENSG00000099985	oncostatin M(OSM)	999
ENSG00000100030	mitogen-activated protein kinase 1(MAPK1)	3.96964
ENSG00000008438	peptidoglycan recognition protein 1(PGLYRP1)	999
ENSG00000100209	HscB mitochondrial iron-sulfur cluster cochaperone(HSCB)	999
ENSG00000100348	thioredoxin 2(TXN2)	4.28607
ENSG00000100578	KIAA0586(KIAA0586)	999
ENSG00000100650	serine and arginine rich splicing factor 5(SRSF5)	1.24233
ENSG00000100764	proteasome 26S subunit, ATPase 1(PSMC1)	1.13551
ENSG00000100815	thyroid hormone receptor interactor 11(TRIP11)	999
ENSG00000100852	Rho GTPase activating protein 5(ARHGAP5)	9.3279
ENSG00000100911	proteasome activator subunit 2(PSME2)	999
ENSG00000100983	glutathione synthetase(GSS)	999
ENSG00000101017	CD40 molecule(CD40)	999
ENSG00000101074	R3H domain containing like(R3HDML)	569.491
ENSG00000101412	E2F transcription factor 1(E2F1)	999
ENSG00000101421	charged multivesicular body protein 4B(CHMP4B)	1.00932
ENSG00000101425	bactericidal permeability increasing protein(BPI)	999
ENSG00000101473	acyl-CoA thioesterase 8(ACOT8)	549.618
ENSG00000101695	ring finger protein 125(RNF125)	999
ENSG00000101901	ALG13 UDP-N-acetylglucosaminyltransferase subunit(ALG13)	999
ENSG00000101958	glycine receptor alpha 2(GLRA2)	999
ENSG00000101966	X-linked inhibitor of apoptosis(XIAP)	3.41372
ENSG00000102034	E74 like ETS transcription factor 4(ELF4)	1.32343
ENSG00000102181	CD99 molecule like 2(CD99L2)	11.2365
ENSG00000102239	bombesin receptor subtype 3(BRS3)	1.66368
ENSG00000102245	CD40 ligand(CD40LG)	204.549
ENSG00000102524	TNF superfamily member 13b(TNFSF13B)	151.788
ENSG00000102678	fibroblast growth factor 9(FGF9)	24.0359
ENSG00000102794	aconitate decarboxylase 1(ACOD1)	999
ENSG00000102970	C-C motif chemokine ligand 17(CCL17)	129.425
ENSG00000102977	ACD shelterin complex subunit and telomerase recruitment factor(ACD)	999
ENSG00000103005	U6 snRNA biogenesis phosphodiesterase 1(USB1)	999
ENSG00000103051	component of oligomeric golgi complex 4(COG4)	135.078
ENSG00000103175	WAP four-disulfide core domain 1(WFDC1)	1.59391
ENSG00000103187	coactosin like F-actin binding protein 1(COTL1)	219.642
ENSG00000103257	solute carrier family 7 member 5(SLC7A5)	999
ENSG00000103275	ubiquitin conjugating enzyme E2 I(UBE2I)	14.9656
ENSG00000103375	aquaporin 8(AQP8)	999
ENSG00000103479	RB transcriptional corepressor like 2(RBL2)	35.2361
ENSG00000011198	abhydrolase domain containing 5, lysophosphatidic acid acyltransferase(ABHD5)	999
ENSG00000104218	centrosome and spindle pole associated protein 1(CSPP1)	999
ENSG00000104365	inhibitor of nuclear factor kappa B kinase subunit beta(IKBKB)	1.16693
ENSG00000002933	transmembrane protein 176A(TMEM176A)	1.2339
ENSG00000104738	minichromosome maintenance complex component 4(MCM4)	1.26618
ENSG00000104765	BCL2 interacting protein 3 like(BNIP3L)	1.60141
ENSG00000104835	seryl-tRNA synthetase 2, mitochondrial(SARS2)	999
ENSG00000104884	ERCC excision repair 2, TFIIH core complex helicase subunit(ERCC2)	999
ENSG00000104889	ribonuclease H2 subunit A(RNASEH2A)	1.04403
ENSG00000104918	resistin(RETN)	999
ENSG00000104921	Fc epsilon receptor II(FCER2)	175.279
ENSG00000000419	dolichyl-phosphate mannosyltransferase subunit 1, catalytic(DPM1)	19.3805
ENSG00000105223	phospholipase D family member 3(PLD3)	999
ENSG00000011600	transmembrane immune signaling adaptor TYROBP(TYROBP)	999
ENSG00000105369	CD79a molecule(CD79A)	456.738
ENSG00000105372	ribosomal protein S19(RPS19)	2.27658
ENSG00000105374	natural killer cell granule protein 7(NKG7)	999
ENSG00000105404	Rab acceptor 1(RABAC1)	999
ENSG00000105479	outer dynein arm docking complex subunit 1(ODAD1)	999
ENSG00000105612	deoxyribonuclease 2, lysosomal(DNASE2)	999
ENSG00000105697	hepcidin antimicrobial peptide(HAMP)	999
ENSG00000105698	upstream transcription factor 2, c-fos interacting(USF2)	2.10438
ENSG00000105971	caveolin 2(CAV2)	19.3334
ENSG00000105974	caveolin 1(CAV1)	2.98516
ENSG00000105983	limb development membrane protein 1(LMBR1)	1.02159
ENSG00000106018	vasoactive intestinal peptide receptor 2(VIPR2)	1.0579
ENSG00000106366	serpin family E member 1(SERPINE1)	999
ENSG00000013297	claudin 11(CLDN11)	428.255
ENSG00000106565	transmembrane protein 176B(TMEM176B)	1.53483
ENSG00000106631	myosin light chain 7(MYL7)	1.35326
ENSG00000106692	fukutin(FKTN)	10.1191
ENSG00000106799	transforming growth factor beta receptor 1(TGFBR1)	1.16571
ENSG00000106804	complement C5(C5)	999
ENSG00000106809	osteoglycin(OGN)	391.397
ENSG00000106927	alpha-1-microglobulin/bikunin precursor(AMBP)	999
ENSG00000107175	cAMP responsive element binding protein 3(CREB3)	999
ENSG00000107562	C-X-C motif chemokine ligand 12(CXCL12)	53.8948
ENSG00000107758	protein phosphatase 3 catalytic subunit beta(PPP3CB)	1.0214
ENSG00000108298	ribosomal protein L19(RPL19)	1.70156
ENSG00000108306	F-box and leucine rich repeat protein 20(FBXL20)	18.057
ENSG00000108384	RAD51 paralog C(RAD51C)	999
ENSG00000108474	phosphatidylinositol glycan anchor biosynthesis class L(PIGL)	999
ENSG00000108622	intercellular adhesion molecule 2(ICAM2)	999
ENSG00000108771	DExH-box helicase 58(DHX58)	1.2165
ENSG00000015285	WASP actin nucleation promoting factor(WAS)	999
ENSG00000108984	mitogen-activated protein kinase kinase 6(MAP2K6)	1.07773
ENSG00000109016	dehydrogenase/reductase 7B(DHRS7B)	641.678
ENSG00000109101	forkhead box N1(FOXN1)	999
ENSG00000109205	odontogenic, ameloblast associated(ODAM)	1.08383
ENSG00000109339	mitogen-activated protein kinase 10(MAPK10)	10.5226
ENSG00000109471	interleukin 2(IL2)	19.9475
ENSG00000109618	Sep (O-phosphoserine) tRNA:Sec (selenocysteine) tRNA synthase(SEPSECS)	999
ENSG00000109684	cytokine dependent hematopoietic cell linker(CLNK)	741.656
ENSG00000109846	crystallin alpha B(CRYAB)	999
ENSG00000109929	sterol-C5-desaturase(SC5D)	1.29592
ENSG00000110048	oxysterol binding protein(OSBP)	2.91222
ENSG00000110218	pannexin 1(PANX1)	999
ENSG00000003402	CASP8 and FADD like apoptosis regulator(CFLAR)	999
ENSG00000110367	DEAD-box helicase 6(DDX6)	1.83379
ENSG00000110429	F-box protein 3(FBXO3)	332.422
ENSG00000110768	general transcription factor IIH subunit 1(GTF2H1)	999
ENSG00000110777	POU class 2 homeobox associating factor 1(POU2AF1)	999
ENSG00000110921	mevalonate kinase(MVK)	50.935
ENSG00000111229	actin related protein 2/3 complex subunit 3(ARPC3)	1.04138
ENSG00000111331	2-5-oligoadenylate synthetase 3(OAS3)	1.03611
ENSG00000111335	2-5-oligoadenylate synthetase 2(OAS2)	13.9122
ENSG00000111341	matrix Gla protein(MGP)	999
ENSG00000019169	macrophage receptor with collagenous structure(MARCO)	1.00789
ENSG00000111664	G protein subunit beta 3(GNB3)	31.236
ENSG00000019582	CD74 molecule(CD74)	3.45543
ENSG00000111737	RAB35, member RAS oncogene family(RAB35)	2.5903
ENSG00000111786	serine and arginine rich splicing factor 9(SRSF9)	3.49683
ENSG00000111796	killer cell lectin like receptor B1(KLRB1)	999
ENSG00000111863	androgen dependent TFPI regulating protein(ADTRP)	999
ENSG00000111912	nuclear receptor coactivator 7(NCOA7)	1.57965
ENSG00000112062	mitogen-activated protein kinase 14(MAPK14)	333.74
ENSG00000112115	interleukin 17A(IL17A)	11.1693
ENSG00000112195	triggering receptor expressed on myeloid cells like 2(TREML2)	999
ENSG00000112208	BAG cochaperone 2(BAG2)	12.5658
ENSG00000112305	small ArfGAP 1(SMAP1)	999
ENSG00000112357	peroxisomal biogenesis factor 7(PEX7)	1.69486
ENSG00000112367	FIG4 phosphoinositide 5-phosphatase(FIG4)	999
ENSG00000000457	SCY1 like pseudokinase 3(SCYL3)	1.2321
ENSG00000112576	cyclin D3(CCND3)	999
ENSG00000112658	serum response factor(SRF)	999
ENSG00000112715	vascular endothelial growth factor A(VEGFA)	999
ENSG00000112799	lymphocyte antigen 86(LY86)	2.19717
ENSG00000112936	complement C7(C7)	999
ENSG00000112981	NME/NM23 family member 5(NME5)	999
ENSG00000113070	heparin binding EGF like growth factor(HBEGF)	1.26038
ENSG00000022267	four and a half LIM domains 1(FHL1)	41.3008
ENSG00000113525	interleukin 5(IL5)	2.31547
ENSG00000113600	complement C9(C9)	1.18996
ENSG00000113749	histamine receptor H2(HRH2)	84.7996
ENSG00000113889	kininogen 1(KNG1)	1.11491
ENSG00000113924	homogentisate 1,2-dioxygenase(HGD)	999
ENSG00000114030	karyopherin subunit alpha 1(KPNA1)	5.97889
ENSG00000114113	retinol binding protein 2(RBP2)	999
ENSG00000114127	5-3 exoribonuclease 1(XRN1)	424.442
ENSG00000114391	ribosomal protein L24(RPL24)	1.32992
ENSG00000114520	sorting nexin 4(SNX4)	1.56027
ENSG00000114737	cytokine inducible SH2 containing protein(CISH)	410.015
ENSG00000115009	C-C motif chemokine ligand 20(CCL20)	37.2576
ENSG00000115020	phosphoinositide kinase, FYVE-type zinc finger containing(PIKFYVE)	553.734
ENSG00000115170	activin A receptor type 1(ACVR1)	1.05695
ENSG00000115204	mitochondrial inner membrane protein MPV17(MPV17)	1.46132
ENSG00000115275	mannosyl-oligosaccharide glucosidase(MOGS)	1.1377
ENSG00000115310	reticulon 4(RTN4)	1.24554
ENSG00000115415	signal transducer and activator of transcription 1(STAT1)	2.34388
ENSG00000115594	interleukin 1 receptor type 1(IL1R1)	1.28277
ENSG00000115598	interleukin 1 receptor like 2(IL1RL2)	999
ENSG00000115718	protein C, inactivator of coagulation factors Va and VIIIa(PROC)	2.37047
ENSG00000115875	serine and arginine rich splicing factor 7(SRSF7)	2.72793
ENSG00000115919	kynureninase(KYNU)	999
ENSG00000116161	calcyclin binding protein(CACYBP)	23.6982
ENSG00000116473	RAP1A, member of RAS oncogene family(RAP1A)	3.96382
ENSG00000116584	Rho/Rac guanine nucleotide exchange factor 2(ARHGEF2)	1.68992
ENSG00000026751	SLAM family member 7(SLAMF7)	999
ENSG00000116977	galectin 8(LGALS8)	999
ENSG00000117280	RAB29, member RAS oncogene family(RAB29)	1.48898
ENSG00000117407	artemin(ARTN)	999
ENSG00000117560	Fas ligand(FASLG)	999
ENSG00000118513	MYB proto-oncogene, transcription factor(MYB)	502.674
ENSG00000118526	transcription factor 21(TCF21)	1.0662
ENSG00000118640	vesicle associated membrane protein 8(VAMP8)	14.6155
ENSG00000118702	growth hormone releasing hormone(GHRH)	999
ENSG00000118762	polycystin 2, transient receptor potential cation channel(PKD2)	12.9281
ENSG00000118972	fibroblast growth factor 23(FGF23)	999
ENSG00000119537	3-ketodihydrosphingosine reductase(KDSR)	144.463
ENSG00000119661	dynein axonemal light chain 1(DNAL1)	646.385
ENSG00000119686	FLVCR choline and putative heme transporter 2(FLVCR2)	76.0331
ENSG00000119714	G protein-coupled receptor 68(GPR68)	1.85126
ENSG00000119782	FKBP prolyl isomerase 1B(FKBP1B)	2.18605
ENSG00000119888	epithelial cell adhesion molecule(EPCAM)	999
ENSG00000119917	interferon induced protein with tetratricopeptide repeats 3(IFIT3)	1.18742
ENSG00000004478	FKBP prolyl isomerase 4(FKBP4)	1.09378
ENSG00000120210	insulin like 6(INSL6)	999
ENSG00000120265	protein-L-isoaspartate (D-aspartate) O-methyltransferase(PCMT1)	999
ENSG00000120705	eukaryotic translation termination factor 1(ETF1)	1.19134
ENSG00000120756	plastin 1(PLS1)	1.26517
ENSG00000120833	suppressor of cytokine signaling 2(SOCS2)	999
ENSG00000034510	thymosin beta 10(TMSB10)	87.4194
ENSG00000120949	TNF receptor superfamily member 8(TNFRSF8)	999
ENSG00000121210	transmembrane 131 like(TMEM131L)	3.10518
ENSG00000121351	islet amyloid polypeptide(IAPP)	999
ENSG00000121361	potassium inwardly rectifying channel subfamily J member 8(KCNJ8)	2.50833
ENSG00000121933	transmembrane and immunoglobulin domain containing 3(TMIGD3)	1.44971
ENSG00000122068	forty-two-three domain containing 1(FYTTD1)	2.63152
ENSG00000122223	CD244 molecule(CD244)	2.7038
ENSG00000122692	SMU1 DNA replication regulator and spliceosomal factor(SMU1)	1.1568
ENSG00000036473	ornithine transcarbamylase(OTC)	352.276
ENSG00000123080	cyclin dependent kinase inhibitor 2C(CDKN2C)	318.801
ENSG00000123297	Ts translation elongation factor, mitochondrial(TSFM)	1.27802
ENSG00000123685	basic leucine zipper ATF-like transcription factor 3(BATF3)	832.188
ENSG00000123737	exosome component 9(EXOSC9)	999
ENSG00000123838	complement component 4 binding protein alpha(C4BPA)	1.0653
ENSG00000123999	inhibin subunit alpha(INHA)	999
ENSG00000124164	VAMP associated protein B and C(VAPB)	1.61189
ENSG00000124232	recombination signal binding protein for immunoglobulin kappa J region like(RBPJL)	999
ENSG00000124233	semenogelin 1(SEMG1)	1.07885
ENSG00000124731	triggering receptor expressed on myeloid cells 1(TREM1)	999
ENSG00000124762	cyclin dependent kinase inhibitor 1A(CDKN1A)	221.971
ENSG00000124789	nucleoporin 153(NUP153)	1.63983
ENSG00000124795	DEK proto-oncogene(DEK)	999
ENSG00000124813	RUNX family transcription factor 2(RUNX2)	1.12593
ENSG00000124882	epiregulin(EREG)	30.7908
ENSG00000125245	G protein-coupled receptor 18(GPR18)	1.13938
ENSG00000125363	amelogenin X-linked(AMELX)	37.9553
ENSG00000125378	bone morphogenetic protein 4(BMP4)	999
ENSG00000125388	G protein-coupled receptor kinase 4(GRK4)	1.05128
ENSG00000125538	interleukin 1 beta(IL1B)	623.562
ENSG00000125726	CD70 molecule(CD70)	18.3937
ENSG00000125952	MYC associated factor X(MAX)	1.71676
ENSG00000126088	uroporphyrinogen decarboxylase(UROD)	988.173
ENSG00000126233	secreted LY6/PLAUR domain containing 1(SLURP1)	356.19
ENSG00000041880	poly(ADP-ribose) polymerase family member 3(PARP3)	999
ENSG00000126432	peroxiredoxin 5(PRDX5)	3.19633
ENSG00000126562	WNK lysine deficient protein kinase 4(WNK4)	1.68987
ENSG00000126756	ubiquitously expressed prefoldin like chaperone(UXT)	2.06068
ENSG00000126953	translocase of inner mitochondrial membrane 8A(TIMM8A)	1.07414
ENSG00000127129	endothelin 2(EDN2)	3.31732
ENSG00000127318	interleukin 22(IL22)	355.957
ENSG00000042753	adaptor related protein complex 2 subunit sigma 1(AP2S1)	22.1959
ENSG00000127472	phospholipase A2 group V(PLA2G5)	999
ENSG00000127554	growth factor, augmenter of liver regeneration(GFER)	999
ENSG00000127743	interleukin 17B(IL17B)	2.16136
ENSG00000127920	G protein subunit gamma 11(GNG11)	1.71973
ENSG00000127928	G protein subunit gamma transducin 1(GNGT1)	1.70096
ENSG00000128165	adrenomedullin 2(ADM2)	999
ENSG00000128218	V-set pre-B cell surrogate light chain 3(VPREB3)	999
ENSG00000128604	interferon regulatory factor 5(IRF5)	999
ENSG00000128739	small nuclear ribonucleoprotein polypeptide N(SNRPN)	1.17866
ENSG00000129007	calmodulin like 4(CALML4)	999
ENSG00000129170	cysteine and glycine rich protein 3(CSRP3)	1.15146
ENSG00000130592	lymphocyte specific protein 1(LSP1)	1.01734
ENSG00000130706	ADRM1 26S proteasome ubiquitin receptor(ADRM1)	1.64379
ENSG00000131050	BPI fold containing family A member 2(BPIFA2)	1.3196
ENSG00000131059	BPI fold containing family A member 3(BPIFA3)	999
ENSG00000131068	defensin beta 118(DEFB118)	999
ENSG00000131187	coagulation factor XII(F12)	999
ENSG00000131203	indoleamine 2,3-dioxygenase 1(IDO1)	999
ENSG00000048462	TNF receptor superfamily member 17(TNFRSF17)	185.797
ENSG00000131652	THO complex subunit 6(THOC6)	1.58673
ENSG00000131669	ninjurin 1(NINJ1)	93.1113
ENSG00000131788	protein inhibitor of activated STAT 3(PIAS3)	999
ENSG00000131981	galectin 3(LGALS3)	2.22678
ENSG00000132357	caspase recruitment domain family member 6(CARD6)	829.617
ENSG00000132465	joining chain of multimeric IgA and IgM(JCHAIN)	1.11422
ENSG00000049245	vesicle associated membrane protein 3(VAMP3)	5.14869
ENSG00000132589	flotillin 2(FLOT2)	1.16678
ENSG00000132664	RNA polymerase III subunit F(POLR3F)	34.6345
ENSG00000132693	C-reactive protein(CRP)	999
ENSG00000132842	adaptor related protein complex 3 subunit beta 1(AP3B1)	148.552
ENSG00000133048	chitinase 3 like 1(CHI3L1)	999
ENSG00000133063	chitinase 1(CHIT1)	999
ENSG00000133067	leucine rich repeat containing G protein-coupled receptor 6(LGR6)	999
ENSG00000133636	neurotensin(NTS)	999
ENSG00000134057	cyclin B1(CCNB1)	999
ENSG00000134070	interleukin 1 receptor associated kinase 2(IRAK2)	1.4197
ENSG00000050426	LETM1 domain containing 1(LETMD1)	1.32013
ENSG00000134200	thyroid stimulating hormone subunit beta(TSHB)	999
ENSG00000134258	V-set domain containing T cell activation inhibitor 1(VTCN1)	173.2
ENSG00000050628	prostaglandin E receptor 3(PTGER3)	26.1807
ENSG00000134371	cell division cycle 73(CDC73)	6.23884
ENSG00000134443	gastrin releasing peptide(GRP)	2.46132
ENSG00000134470	interleukin 15 receptor subunit alpha(IL15RA)	1.48829
ENSG00000134571	myosin binding protein C3(MYBPC3)	999
ENSG00000134594	RAB33A, member RAS oncogene family(RAB33A)	302.362
ENSG00000135077	hepatitis A virus cellular receptor 2(HAVCR2)	999
ENSG00000135100	HNF1 homeobox A(HNF1A)	18.4297
ENSG00000135218	CD36 molecule (CD36 blood group)(CD36)	999
ENSG00000135346	glycoprotein hormones, alpha polypeptide(CGA)	3.01057
ENSG00000135387	cell cycle associated protein 1(CAPRIN1)	1.11661
ENSG00000135404	CD63 molecule(CD63)	1.09483
ENSG00000135604	syntaxin 11(STX11)	999
ENSG00000135821	glutamate-ammonia ligase(GLUL)	2.52976
ENSG00000135940	cytochrome c oxidase subunit 5B(COX5B)	546.909
ENSG00000136003	iron-sulfur cluster assembly enzyme(ISCU)	309.02
ENSG00000136104	ribonuclease H2 subunit B(RNASEH2B)	999
ENSG00000136141	leucine rich repeats and calponin homology domain containing 1(LRCH1)	999
ENSG00000053918	potassium voltage-gated channel subfamily Q member 1(KCNQ1)	999
ENSG00000136167	lymphocyte cytosolic protein 1(LCP1)	2.27406
ENSG00000136169	SET domain bifurcated histone lysine methyltransferase 2(SETDB2)	999
ENSG00000136238	Rac family small GTPase 1(RAC1)	12.9371
ENSG00000136286	myosin IG(MYO1G)	999
ENSG00000136352	NK2 homeobox 1(NKX2-1)	210.528
ENSG00000136381	iron responsive element binding protein 2(IREB2)	834.627
ENSG00000136436	calcium binding and coiled-coil domain 2(CALCOCO2)	1.12507
ENSG00000136697	interleukin 1 family member 10(IL1F10)	999
ENSG00000136732	glycophorin C (Gerbich blood group)(GYPC)	999
ENSG00000005020	src kinase associated phosphoprotein 2(SKAP2)	475.402
ENSG00000136935	golgin A1(GOLGA1)	999
ENSG00000136936	XPA, DNA damage recognition and repair factor(XPA)	1.29196
ENSG00000136938	acidic nuclear phosphoprotein 32 family member B(ANP32B)	17.7065
ENSG00000136942	ribosomal protein L35(RPL35)	12.2222
ENSG00000136950	actin related protein 2/3 complex subunit 5 like(ARPC5L)	9.21602
ENSG00000137033	interleukin 33(IL33)	1.07778
ENSG00000137101	CD72 molecule(CD72)	3.76538
ENSG00000137275	receptor interacting serine/threonine kinase 1(RIPK1)	7.56563
ENSG00000137312	flotillin 1(FLOT1)	1.05368
ENSG00000137331	immediate early response 3(IER3)	959.185
ENSG00000137628	DExD/H-box helicase 60(DDX60)	2.27568
ENSG00000137709	POU class 2 homeobox 3(POU2F3)	999
ENSG00000137713	protein phosphatase 2 scaffold subunit Abeta(PPP2R1B)	1.32623
ENSG00000138036	dynein cytoplasmic 2 light intermediate chain 1(DYNC2LI1)	1.82947
ENSG00000138069	RAB1A, member RAS oncogene family(RAB1A)	1.05213
ENSG00000138135	cholesterol 25-hydroxylase(CH25H)	856.697
ENSG00000138175	ADP ribosylation factor like GTPase 3(ARL3)	5.78576
ENSG00000138379	myostatin(MSTN)	999
ENSG00000138600	signal peptide peptidase like 2A(SPPL2A)	999
ENSG00000056736	interleukin 17 receptor B(IL17RB)	2.72074
ENSG00000138755	C-X-C motif chemokine ligand 9(CXCL9)	424.636
ENSG00000138760	scavenger receptor class B member 2(SCARB2)	1.82203
ENSG00000138772	annexin A3(ANXA3)	999
ENSG00000138795	lymphoid enhancer binding factor 1(LEF1)	999
ENSG00000138798	epidermal growth factor(EGF)	999
ENSG00000139370	solute carrier family 15 member 4(SLC15A4)	999
ENSG00000139372	thymine DNA glycosylase(TDG)	212.925
ENSG00000139537	coiled-coil domain containing 65(CCDC65)	2.07517
ENSG00000139546	TARBP2 subunit of RISC loading complex(TARBP2)	184.015
ENSG00000139574	neuropeptide FF-amide peptide precursor(NPFF)	999
ENSG00000139613	SWI/SNF related, matrix associated, actin dependent regulator of chromatin subfamily c member 2(SMARCC2)	1.08072
ENSG00000139865	tetratricopeptide repeat domain 6(TTC6)	1.06757
ENSG00000140254	dual oxidase maturation factor 1(DUOXA1)	999
ENSG00000140262	transcription factor 12(TCF12)	1.02853
ENSG00000058600	RNA polymerase III subunit E(POLR3E)	999
ENSG00000140350	acidic nuclear phosphoprotein 32 family member A(ANP32A)	20.6197
ENSG00000140395	SKI8 subunit of superkiller complex(SKIC8)	52.4256
ENSG00000140416	tropomyosin 1(TPM1)	7.8114
ENSG00000140650	phosphomannomutase 2(PMM2)	239.855
ENSG00000140694	poly(A)-specific ribonuclease(PARN)	43.0912
ENSG00000140931	CKLF like MARVEL transmembrane domain containing 3(CMTM3)	999
ENSG00000141316	sperm acrosome associated 3(SPACA3)	1.85654
ENSG00000141349	glucose-6-phosphatase catalytic subunit 3(G6PC3)	999
ENSG00000141510	tumor protein p53(TP53)	1.28686
ENSG00000141524	transmembrane channel like 6(TMC6)	1.16397
ENSG00000141867	bromodomain containing 4(BRD4)	1.22722
ENSG00000142168	superoxide dismutase 1(SOD1)	9.7159
ENSG00000142224	interleukin 19(IL19)	999
ENSG00000142538	parathyroid hormone 2(PTH2)	22.7259
ENSG00000142541	ribosomal protein L13a(RPL13A)	31.4574
ENSG00000142765	synaptotagmin like 1(SYTL1)	999
ENSG00000142871	cellular communication network factor 1(CCN1)	1.79641
ENSG00000142937	ribosomal protein S8(RPS8)	1.30575
ENSG00000143119	CD53 molecule(CD53)	148.893
ENSG00000143185	X-C motif chemokine ligand 2(XCL2)	999
ENSG00000143256	prefoldin subunit 2(PFDN2)	2.44192
ENSG00000143257	nuclear receptor subfamily 1 group I member 3(NR1I3)	3.25723
ENSG00000143320	cellular retinoic acid binding protein 2(CRABP2)	31.877
ENSG00000143365	RAR related orphan receptor C(RORC)	4.46501
ENSG00000143369	extracellular matrix protein 1(ECM1)	999
ENSG00000143479	dual specificity tyrosine phosphorylation regulated kinase 3(DYRK3)	141.37
ENSG00000143498	TATA-box binding protein associated factor, RNA polymerase I subunit A(TAF1A)	999
ENSG00000062038	cadherin 3(CDH3)	999
ENSG00000143553	SNAP associated protein(SNAPIN)	9.37356
ENSG00000143756	F-box protein 28(FBXO28)	1.04705
ENSG00000143815	lamin B receptor(LBR)	3.63238
ENSG00000143921	ATP binding cassette subfamily G member 8(ABCG8)	1.14873
ENSG00000144034	TP53RK binding protein(TPRKB)	999
ENSG00000062725	amyloid beta precursor protein binding protein 2(APPBP2)	999
ENSG00000144852	nuclear receptor subfamily 1 group I member 2(NR1I2)	999
ENSG00000144895	eukaryotic translation initiation factor 2A(EIF2A)	1.09364
ENSG00000145022	T cell leukemia translocation altered(TCTA)	7.19628
ENSG00000145040	urocortin 2(UCN2)	999
ENSG00000145191	eukaryotic translation initiation factor 2B subunit epsilon(EIF2B5)	999
ENSG00000145192	alpha 2-HS glycoprotein(AHSG)	999
ENSG00000145244	corin, serine peptidase(CORIN)	1.57063
ENSG00000145777	thymic stromal lymphopoietin(TSLP)	34.1739
ENSG00000064012	caspase 8(CASP8)	1.84728
ENSG00000145824	C-X-C motif chemokine ligand 14(CXCL14)	2.74095
ENSG00000145888	glycine receptor alpha 1(GLRA1)	2.17116
ENSG00000145912	NHP2 ribonucleoprotein(NHP2)	59.9551
ENSG00000145920	complexin 2(CPLX2)	1.23882
ENSG00000145979	TBC1 domain family member 7(TBC1D7)	985.803
ENSG00000064195	distal-less homeobox 3(DLX3)	2.03848
ENSG00000146243	interleukin 1 receptor associated kinase 1 binding protein 1(IRAK1BP1)	1.89496
ENSG00000064393	homeodomain interacting protein kinase 2(HIPK2)	1.56557
ENSG00000147010	SH3 domain containing kinase binding protein 1(SH3KBP1)	999
ENSG00000147138	G protein-coupled receptor 174(GPR174)	999
ENSG00000147168	interleukin 2 receptor subunit gamma(IL2RG)	681.244
ENSG00000147403	ribosomal protein L10(RPL10)	999
ENSG00000147437	gonadotropin releasing hormone 1(GNRH1)	999
ENSG00000147649	metadherin(MTDH)	25.9237
ENSG00000148204	crumbs cell polarity complex component 2(CRB2)	999
ENSG00000148344	prostaglandin E synthase(PTGES)	999
ENSG00000148386	lipocalin 9(LCN9)	999
ENSG00000064995	TATA-box binding protein associated factor 11(TAF11)	299.482
ENSG00000149131	serpin family G member 1(SERPING1)	999
ENSG00000149806	FAU ubiquitin like and ribosomal protein S30 fusion(FAU)	10.2314
ENSG00000065325	glucagon like peptide 2 receptor(GLP2R)	1.17208
ENSG00000150337	Fc gamma receptor Ia(FCGR1A)	999
ENSG00000150459	Sin3A associated protein 18(SAP18)	1.22655
ENSG00000150540	histamine N-methyltransferase(HNMT)	581.253
ENSG00000150551	LY6/PLAUR domain containing 1(LYPD1)	999
ENSG00000150593	programmed cell death 4(PDCD4)	999
ENSG00000150753	chaperonin containing TCP1 subunit 5(CCT5)	9.89449
ENSG00000151247	eukaryotic translation initiation factor 4E(EIF4E)	3.49546
ENSG00000151490	protein tyrosine phosphatase receptor type O(PTPRO)	67.1935
ENSG00000151882	C-C motif chemokine ligand 28(CCL28)	1.392
ENSG00000152207	cysteinyl leukotriene receptor 2(CYSLTR2)	4.18175
ENSG00000152495	calcium/calmodulin dependent protein kinase IV(CAMK4)	57.0032
ENSG00000152669	cyclin O(CCNO)	999
ENSG00000152700	secretion associated Ras related GTPase 1B(SAR1B)	220.386
ENSG00000152804	hematopoietically expressed homeobox(HHEX)	6.73182
ENSG00000153071	DAB adaptor protein 2(DAB2)	872.019
ENSG00000153208	MER proto-oncogene, tyrosine kinase(MERTK)	1.12858
ENSG00000153234	nuclear receptor subfamily 4 group A member 2(NR4A2)	1.15328
ENSG00000153283	CD96 molecule(CD96)	1.1577
ENSG00000153551	CKLF like MARVEL transmembrane domain containing 7(CMTM7)	2.75046
ENSG00000153558	F-box and leucine rich repeat protein 2(FBXL2)	53.4114
ENSG00000153767	general transcription factor IIE subunit 1(GTF2E1)	999
ENSG00000066117	SWI/SNF related, matrix associated, actin dependent regulator of chromatin, subfamily d, member 1(SMARCD1)	1.65045
ENSG00000154079	succinate dehydrogenase complex assembly factor 4(SDHAF4)	50.2417
ENSG00000154227	ceramide synthase 3(CERS3)	998.203
ENSG00000154589	lymphocyte antigen 96(LY96)	999
ENSG00000154767	XPC complex subunit, DNA damage recognition and repair factor(XPC)	1.24167
ENSG00000155755	transmembrane protein 237(TMEM237)	999
ENSG00000155850	solute carrier family 26 member 2(SLC26A2)	1.53515
ENSG00000155858	LSM11, U7 small nuclear RNA associated(LSM11)	536.583
ENSG00000156026	mitochondrial calcium uniporter(MCU)	27.0921
ENSG00000156136	deoxycytidine kinase(DCK)	999
ENSG00000156284	claudin 8(CLDN8)	1.49761
ENSG00000156709	apoptosis inducing factor mitochondria associated 1(AIFM1)	219.205
ENSG00000156873	phosphorylase kinase catalytic subunit gamma 2(PHKG2)	1.08458
ENSG00000157005	somatostatin(SST)	999
ENSG00000157017	ghrelin and obestatin prepropeptide(GHRL)	999
ENSG00000157020	SEC13 homolog, nuclear pore and COPII coat complex component(SEC13)	999
ENSG00000158055	grainyhead like transcription factor 3(GRHL3)	999
ENSG00000158077	NLR family pyrin domain containing 14(NLRP14)	1.0779
ENSG00000158092	NCK adaptor protein 1(NCK1)	1.11997
ENSG00000158156	XK related 8(XKR8)	1.53972
ENSG00000158169	FA complementation group C(FANCC)	999
ENSG00000158352	shroom family member 4(SHROOM4)	1.66423
ENSG00000158458	neuregulin 2(NRG2)	999

## Sheet: Table S13
Supplementary table 13. The rapidly evolved genes in Macaca mulatta. The dN/dS of each gene was calculated by free-ratio model in PAML4.
Ensemble gene id	Gene names	dN/dS (Macaca mulatta)
ENSG00000000003	tetraspanin 6(TSPAN6)	999
ENSG00000158480	spermatogenesis associated 2(SPATA2)	167.123
ENSG00000158526	TSR2 ribosome maturation factor(TSR2)	1.96491
ENSG00000158714	SLAM family member 8(SLAMF8)	999
ENSG00000158717	ring finger protein 166(RNF166)	1.31761
ENSG00000158769	F11 receptor(F11R)	4.62776
ENSG00000158813	ectodysplasin A(EDA)	999
ENSG00000158869	Fc epsilon receptor Ig(FCER1G)	1.93637
ENSG00000159167	stanniocalcin 1(STC1)	8.63725
ENSG00000159176	cysteine and glycine rich protein 1(CSRP1)	2.25542
ENSG00000159224	gastric inhibitory polypeptide(GIP)	999
ENSG00000159261	claudin 14(CLDN14)	5.23343
ENSG00000067900	Rho associated coiled-coil containing protein kinase 1(ROCK1)	972.656
ENSG00000067955	core-binding factor subunit beta(CBFB)	1.36068
ENSG00000159445	thioesterase superfamily member 4(THEM4)	999
ENSG00000159527	peptidoglycan recognition protein 3(PGLYRP3)	43.1812
ENSG00000159650	urocanate hydratase 1(UROC1)	999
ENSG00000159958	TNF receptor superfamily member 13C(TNFRSF13C)	274.912
ENSG00000160113	nuclear receptor subfamily 2 group F member 6(NR2F6)	89.3559
ENSG00000160323	ADAM metallopeptidase with thrombospondin type 1 motif 13(ADAMTS13)	580.979
ENSG00000160593	junction adhesion molecule like(JAML)	1.87186
ENSG00000160678	S100 calcium binding protein A1(S100A1)	1.56267
ENSG00000160683	C-X-C motif chemokine receptor 5(CXCR5)	318.334
ENSG00000160685	zinc finger and BTB domain containing 7B(ZBTB7B)	999
ENSG00000160710	adenosine deaminase RNA specific(ADAR)	999
ENSG00000160712	interleukin 6 receptor(IL6R)	1.24956
ENSG00000160752	farnesyl diphosphate synthase(FDPS)	1.09259
ENSG00000160801	parathyroid hormone 1 receptor(PTH1R)	7.03462
ENSG00000160959	leucine rich repeat containing 14(LRRC14)	863.534
ENSG00000160973	forkhead box H1(FOXH1)	11.9869
ENSG00000161031	peptidoglycan recognition protein 2(PGLYRP2)	999
ENSG00000161204	ATP binding cassette subfamily F member 3(ABCF3)	238.441
ENSG00000068724	tetratricopeptide repeat domain 7A(TTC7A)	885.692
ENSG00000161911	triggering receptor expressed on myeloid cells like 1(TREML1)	9.64617
ENSG00000162129	ClpB family mitochondrial disaggregase(CLPB)	2.70751
ENSG00000162407	phospholipid phosphatase 3(PLPP3)	36.5701
ENSG00000162594	interleukin 23 receptor(IL23R)	1.09798
ENSG00000162601	Myb like, SWIRM and MPN domains 1(MYSM1)	53.8828
ENSG00000162704	actin related protein 2/3 complex subunit 5(ARPC5)	2.54257
ENSG00000162738	VANGL planar cell polarity protein 2(VANGL2)	7.1961
ENSG00000162746	Fc receptor like B(FCRLB)	5.01958
ENSG00000069399	BCL3 transcription coactivator(BCL3)	999
ENSG00000162772	activating transcription factor 3(ATF3)	9.03043
ENSG00000069424	potassium voltage-gated channel subfamily A regulatory beta subunit 2(KCNAB2)	52.0729
ENSG00000162894	Fc mu receptor(FCMR)	1.46614
ENSG00000162896	polymeric immunoglobulin receptor(PIGR)	256.79
ENSG00000162924	REL proto-oncogene, NF-kB subunit(REL)	999
ENSG00000163064	engrailed homeobox 1(EN1)	2.58217
ENSG00000069696	dopamine receptor D4(DRD4)	1.48705
ENSG00000163121	neuralized E3 ubiquitin protein ligase 3(NEURL3)	999
ENSG00000163131	cathepsin S(CTSS)	999
ENSG00000163154	TNF alpha induced protein 8 like 2(TNFAIP8L2)	2.16514
ENSG00000163235	transforming growth factor alpha(TGFA)	3.48996
ENSG00000163273	natriuretic peptide C(NPPC)	27.7068
ENSG00000163297	ANTXR cell adhesion molecule 2(ANTXR2)	668.121
ENSG00000163359	collagen type VI alpha 3 chain(COL6A3)	999
ENSG00000069966	G protein subunit beta 5(GNB5)	1.19879
ENSG00000163482	serine/threonine kinase 36(STK36)	999
ENSG00000163512	5-azacytidine induced 2(AZI2)	999
ENSG00000163534	Fc receptor like 1(FCRL1)	9.86258
ENSG00000163608	nucleolus and neural progenitor protein(NEPRO)	999
ENSG00000163629	protein tyrosine phosphatase non-receptor type 13(PTPN13)	999
ENSG00000163684	ribonuclease P/MRP subunit p14(RPP14)	24.3944
ENSG00000070190	dual adaptor of phosphotyrosine and 3-phosphoinositides 1(DAPP1)	999
ENSG00000163808	kinesin family member 15(KIF15)	1.51935
ENSG00000163840	deltex E3 ubiquitin ligase 3L(DTX3L)	4.47456
ENSG00000163848	zinc finger protein 148(ZNF148)	999
ENSG00000005893	lysosomal associated membrane protein 2(LAMP2)	1.31864
ENSG00000163875	MYST/Esa1 associated factor 6(MEAF6)	2.77756
ENSG00000163931	transketolase(TKT)	1.10199
ENSG00000163961	ring finger protein 168(RNF168)	999
ENSG00000164007	claudin 19(CLDN19)	16.8599
ENSG00000164032	H2A.Z variant histone 1(H2AZ1)	4.55936
ENSG00000164047	cathelicidin antimicrobial peptide(CAMP)	1.04029
ENSG00000164053	ATR interacting protein(ATRIP)	1.00362
ENSG00000164107	heart and neural crest derivatives expressed 2(HAND2)	1.12797
ENSG00000164120	15-hydroxyprostaglandin dehydrogenase(HPGD)	191.329
ENSG00000164136	interleukin 15(IL15)	1.7848
ENSG00000164209	solute carrier family 25 member 46(SLC25A46)	999
ENSG00000164265	secretoglobin family 3A member 2(SCGB3A2)	67.3255
ENSG00000164342	toll like receptor 3(TLR3)	999
ENSG00000164399	interleukin 3(IL3)	55.5332
ENSG00000164414	solute carrier family 35 member A1(SLC35A1)	832.157
ENSG00000164512	ankyrin repeat domain 55(ANKRD55)	1.12179
ENSG00000164751	peroxisomal biogenesis factor 2(PEX2)	2.16496
ENSG00000164756	solute carrier family 30 member 8(SLC30A8)	999
ENSG00000164825	defensin beta 1(DEFB1)	80.2267
ENSG00000164871	sperm associated antigen 11B(SPAG11B)	935.281
ENSG00000164924	tyrosine 3-monooxygenase/tryptophan 5-monooxygenase activation protein zeta(YWHAZ)	2.92416
ENSG00000164935	dendrocyte expressed seven transmembrane protein(DCSTAMP)	733.398
ENSG00000164949	GTP binding protein overexpressed in skeletal muscle(GEM)	1.71669
ENSG00000070950	RAD18 E3 ubiquitin protein ligase(RAD18)	1.04933
ENSG00000165119	heterogeneous nuclear ribonucleoprotein K(HNRNPK)	1.13356
ENSG00000165168	cytochrome b-245 beta chain(CYBB)	524.228
ENSG00000165195	phosphatidylinositol glycan anchor biosynthesis class A(PIGA)	1.0124
ENSG00000165215	claudin 3(CLDN3)	1.19493
ENSG00000071127	WD repeat domain 1(WDR1)	1.29498
ENSG00000165406	membrane associated ring-CH-type finger 8(MARCHF8)	999
ENSG00000165409	thyroid stimulating hormone receptor(TSHR)	999
ENSG00000165410	cofilin 2(CFL2)	2.73051
ENSG00000165416	SGT1 homolog, MIS12 kinetochore complex assembly cochaperone(SUGT1)	998.328
ENSG00000165506	dynein axonemal assembly factor 2(DNAAF2)	999
ENSG00000165527	ADP ribosylation factor 6(ARF6)	1.84432
ENSG00000165731	ret proto-oncogene(RET)	1.23059
ENSG00000165806	caspase 7(CASP7)	999
ENSG00000165819	methyltransferase 3, N6-adenosine-methyltransferase complex catalytic subunit(METTL3)	1.06645
ENSG00000071575	tribbles pseudokinase 2(TRIB2)	13.0672
ENSG00000071677	prolactin releasing hormone(PRLH)	5.08628
ENSG00000166037	centrosomal protein 57(CEP57)	999
ENSG00000166086	junctional adhesion molecule 3(JAM3)	1.00405
ENSG00000166091	CKLF like MARVEL transmembrane domain containing 5(CMTM5)	171.378
ENSG00000071889	FAM3 metabolism regulating signaling molecule A(FAM3A)	999
ENSG00000166140	zinc finger FYVE-type containing 19(ZFYVE19)	999
ENSG00000166169	DNA polymerase lambda(POLL)	1.94817
ENSG00000166197	nucleolar and coiled-body phosphoprotein 1(NOLC1)	999
ENSG00000166263	syntaxin binding protein 4(STXBP4)	1.00248
ENSG00000166278	complement C2(C2)	30.3608
ENSG00000166311	sphingomyelin phosphodiesterase 1(SMPD1)	13.3941
ENSG00000166407	LIM domain only 1(LMO1)	3.54992
ENSG00000166426	cellular retinoic acid binding protein 1(CRABP1)	4.60725
ENSG00000166428	phospholipase D family member 4(PLD4)	111.268
ENSG00000166477	LEO1 homolog, Paf1/RNA polymerase II complex component(LEO1)	1.14127
ENSG00000006042	transmembrane protein 98(TMEM98)	43.8683
ENSG00000166596	cilia and flagella associated protein 52(CFAP52)	17.5742
ENSG00000166710	beta-2-microglobulin(B2M)	1.36232
ENSG00000166736	5-hydroxytryptamine receptor 3A(HTR3A)	28.8116
ENSG00000166747	adaptor related protein complex 1 subunit gamma 1(AP1G1)	1.95682
ENSG00000166825	alanyl aminopeptidase, membrane(ANPEP)	999
ENSG00000072201	ligand of numb-protein X 1(LNX1)	999
ENSG00000072210	aldehyde dehydrogenase 3 family member A2(ALDH3A2)	999
ENSG00000166913	tyrosine 3-monooxygenase/tryptophan 5-monooxygenase activation protein beta(YWHAB)	2.49558
ENSG00000166923	gremlin 1, DAN family BMP antagonist(GREM1)	110.605
ENSG00000072310	sterol regulatory element binding transcription factor 1(SREBF1)	39.9234
ENSG00000167083	G protein subunit gamma transducin 2(GNGT2)	20.6624
ENSG00000167104	BPI fold containing family B member 6(BPIFB6)	16.1115
ENSG00000072415	protein associated with LIN7 1, MAGUK p55 family member(PALS1)	9.71651
ENSG00000167136	endonuclease G(ENDOG)	8.47831
ENSG00000167202	TBC1 domain family member 2B(TBC1D2B)	1.08639
ENSG00000167286	CD3 delta subunit of T-cell receptor complex(CD3D)	63.7622
ENSG00000167642	serine peptidase inhibitor, Kunitz type 2(SPINT2)	14.615
ENSG00000167656	lymphocyte antigen 6 family member D(LY6D)	833.63
ENSG00000167851	CD300a molecule(CD300A)	1.70586
ENSG00000167895	transmembrane channel like 8(TMC8)	554.803
ENSG00000168040	Fas associated via death domain(FADD)	999
ENSG00000168081	prepronociceptin(PNOC)	999
ENSG00000168209	DNA damage inducible transcript 4(DDIT4)	7.67343
ENSG00000168214	recombination signal binding protein for immunoglobulin kappa J region(RBPJ)	999
ENSG00000168229	prostaglandin D2 receptor(PTGDR)	1.97122
ENSG00000168297	PX domain containing serine/threonine kinase like(PXK)	649.807
ENSG00000168303	M-phase specific PLK1 interacting protein(MPLKIP)	7.56671
ENSG00000168329	C-X3-C motif chemokine receptor 1(CX3CR1)	999
ENSG00000168356	sodium voltage-gated channel alpha subunit 11(SCN11A)	999
ENSG00000168374	ADP ribosylation factor 4(ARF4)	999
ENSG00000168404	mixed lineage kinase domain like pseudokinase(MLKL)	30.4167
ENSG00000168421	ras homolog family member H(RHOH)	13.1932
ENSG00000168481	leucine rich repeat LGI family member 3(LGI3)	5.28431
ENSG00000168484	surfactant protein C(SFTPC)	13.8618
ENSG00000168509	hemojuvelin BMP co-receptor(HJV)	722.707
ENSG00000168621	glial cell derived neurotrophic factor(GDNF)	5.19768
ENSG00000168724	DnaJ heat shock protein family (Hsp40) member C21(DNAJC21)	5.41796
ENSG00000168769	tet methylcytosine dioxygenase 2(TET2)	1.14773
ENSG00000168778	tectonic family member 2(TCTN2)	1.29555
ENSG00000168811	interleukin 12A(IL12A)	6.49361
ENSG00000168884	TNFAIP3 interacting protein 2(TNIP2)	12.3018
ENSG00000168938	peptidylprolyl isomerase C(PPIC)	1.41384
ENSG00000169016	E2F transcription factor 6(E2F6)	1.26977
ENSG00000073754	CD5 molecule like(CD5L)	999
ENSG00000169126	outer dynein arm docking complex subunit 2(ODAD2)	999
ENSG00000169194	interleukin 13(IL13)	999
ENSG00000169230	PRELI domain containing 1(PRELID1)	2.18219
ENSG00000169248	C-X-C motif chemokine ligand 11(CXCL11)	1.62866
ENSG00000169252	adrenoceptor beta 2(ADRB2)	9.7477
ENSG00000169297	nuclear receptor subfamily 0 group B member 1(NR0B1)	999
ENSG00000169418	natriuretic peptide receptor 1(NPR1)	33.6432
ENSG00000169621	aprataxin and PNKP like factor(APLF)	363.567
ENSG00000169764	UDP-glucose pyrophosphorylase 2(UGP2)	13.0978
ENSG00000169860	purinergic receptor P2Y1(P2RY1)	15.2514
ENSG00000169884	Wnt family member 10B(WNT10B)	3.15142
ENSG00000169896	integrin subunit alpha M(ITGAM)	999
ENSG00000169906	S100 calcium binding protein G(S100G)	999
ENSG00000170310	syntaxin 8(STX8)	20.4239
ENSG00000170312	cyclin dependent kinase 1(CDK1)	999
ENSG00000170473	PYM homolog 1, exon junction complex associated factor(PYM1)	147.316
ENSG00000074660	scavenger receptor class F member 1(SCARF1)	74.4822
ENSG00000074695	lectin, mannose binding 1(LMAN1)	2.53272
ENSG00000170734	DNA polymerase eta(POLH)	1.24852
ENSG00000170876	transmembrane protein 43(TMEM43)	530.95
ENSG00000170893	thyrotropin releasing hormone(TRH)	1.56435
ENSG00000170962	platelet derived growth factor D(PDGFD)	1.24606
ENSG00000170989	sphingosine-1-phosphate receptor 1(S1PR1)	4.98697
ENSG00000171136	relaxin 3(RLN3)	999
ENSG00000171148	transcriptional adaptor 3(TADA3)	2.87908
ENSG00000171316	chromodomain helicase DNA binding protein 7(CHD7)	999
ENSG00000171320	establishment of sister chromatid cohesion N-acetyltransferase 2(ESCO2)	999
ENSG00000171388	apelin(APLN)	3.38515
ENSG00000171453	RNA polymerase I and III subunit C(POLR1C)	1.02252
ENSG00000171475	WAS/WASL interacting protein family member 2(WIPF2)	694.723
ENSG00000171617	ectodermal-neural cortex 1(ENC1)	1.95663
ENSG00000171714	anoctamin 5(ANO5)	4.84837
ENSG00000171747	galectin 4(LGALS4)	158.015
ENSG00000075303	solute carrier family 25 member 40(SLC25A40)	999
ENSG00000075340	adducin 2(ADD2)	4.8791
ENSG00000171863	ribosomal protein S7(RPS7)	1.17453
ENSG00000172037	laminin subunit beta 2(LAMB2)	999
ENSG00000172071	eukaryotic translation initiation factor 2 alpha kinase 3(EIF2AK3)	782.573
ENSG00000172156	C-C motif chemokine ligand 11(CCL11)	20.138
ENSG00000172183	interferon stimulated exonuclease gene 20(ISG20)	5.83509
ENSG00000172215	C-X-C motif chemokine receptor 6(CXCR6)	1.75826
ENSG00000172292	ceramide synthase 6(CERS6)	78.5347
ENSG00000172339	ALG14 UDP-N-acetylglucosaminyltransferase subunit(ALG14)	6.64657
ENSG00000172426	radial spoke head component 9(RSPH9)	453.557
ENSG00000172461	fucosyltransferase 9(FUT9)	5.92602
ENSG00000172530	BTG3 associated nuclear protein(BANP)	214.019
ENSG00000172575	RAS guanyl releasing protein 1(RASGRP1)	999
ENSG00000075785	RAB7A, member RAS oncogene family(RAB7A)	150.614
ENSG00000172845	Sp3 transcription factor(SP3)	4.5802
ENSG00000172936	MYD88 innate immune signal transduction adaptor(MYD88)	2.69898
ENSG00000172987	heparanase 2 (inactive)(HPSE2)	14.7008
ENSG00000075891	paired box 2(PAX2)	11.3152
ENSG00000173198	cysteinyl leukotriene receptor 1(CYSLTR1)	920.013
ENSG00000173221	glutaredoxin(GLRX)	1.56273
ENSG00000173327	mitogen-activated protein kinase kinase kinase 11(MAP3K11)	999
ENSG00000173391	oxidized low density lipoprotein receptor 1(OLR1)	999
ENSG00000173511	vascular endothelial growth factor B(VEGFB)	3.84094
ENSG00000173559	nucleic acid binding protein 1(NABP1)	1.33791
ENSG00000173578	X-C motif chemokine receptor 1(XCR1)	999
ENSG00000173612	G protein-coupled receptor class C group 6 member A(GPRC6A)	1.54279
ENSG00000173660	ubiquinol-cytochrome c reductase hinge protein(UQCRH)	999
ENSG00000174080	cathepsin F(CTSF)	1.88606
ENSG00000174136	repulsive guidance molecule BMP co-receptor b(RGMB)	988.98
ENSG00000076641	phosphoprotein membrane anchor with glycosphingolipid microdomains 1(PAG1)	374.863
ENSG00000174371	exonuclease 1(EXO1)	999
ENSG00000174417	thyrotropin releasing hormone receptor(TRHR)	2.99294
ENSG00000174483	Bardet-Biedl syndrome 1(BBS1)	689.081
ENSG00000174697	leptin(LEP)	89.4764
ENSG00000174748	ribosomal protein L15(RPL15)	1.10861
ENSG00000174992	zymogen granule protein 16(ZG16)	1.50551
ENSG00000175115	phosphofurin acidic cluster sorting protein 1(PACS1)	4.96206
ENSG00000175197	DNA damage inducible transcript 3(DDIT3)	999
ENSG00000175206	natriuretic peptide A(NPPA)	999
ENSG00000077092	retinoic acid receptor beta(RARB)	11.272
ENSG00000077150	nuclear factor kappa B subunit 2(NFKB2)	79.1729
ENSG00000175567	uncoupling protein 2(UCP2)	999
ENSG00000175582	RAB6A, member RAS oncogene family(RAB6A)	16.5832
ENSG00000175606	transmembrane protein 70(TMEM70)	2.3271
ENSG00000175857	GRB2 binding adaptor protein, transmembrane(GAPT)	4.62281
ENSG00000175868	calcitonin related polypeptide beta(CALCB)	999
ENSG00000176083	zinc finger protein 683(ZNF683)	999
ENSG00000077420	amyloid beta precursor protein binding family B member 1 interacting protein(APBB1IP)	1.23884
ENSG00000176410	DnaJ heat shock protein family (Hsp40) member C30(DNAJC30)	999
ENSG00000176428	VPS37D subunit of ESCRT-I(VPS37D)	2.09843
ENSG00000176619	lamin B2(LMNB2)	1.16675
ENSG00000176678	forkhead box L1(FOXL1)	5.79107
ENSG00000176697	brain derived neurotrophic factor(BDNF)	3.93602
ENSG00000176797	defensin beta 103A(DEFB103A)	32.5784
ENSG00000176928	glucosaminyl (N-acetyl) transferase 4(GCNT4)	411.771
ENSG00000177084	DNA polymerase epsilon, catalytic subunit(POLE)	1.48849
ENSG00000177156	transaldolase 1(TALDO1)	3.89547
ENSG00000077800	FKBP prolyl isomerase family member 6 (inactive)(FKBP6)	999
ENSG00000177243	defensin beta 103B(DEFB103B)	16.554
ENSG00000177300	claudin 22(CLDN22)	30.4697
ENSG00000077942	fibulin 1(FBLN1)	999
ENSG00000177398	uromodulin like 1(UMODL1)	1.39189
ENSG00000177425	pro-apoptotic WT1 regulator(PAWR)	999
ENSG00000077984	cystatin F(CST7)	17.2007
ENSG00000177606	Jun proto-oncogene, AP-1 transcription factor subunit(JUN)	1.93689
ENSG00000177666	patatin like phospholipase domain containing 2(PNPLA2)	999
ENSG00000177731	FLII actin remodeling protein(FLII)	1.37091
ENSG00000177733	heterogeneous nuclear ribonucleoprotein A0(HNRNPA0)	2.37339
ENSG00000177830	chitinase domain containing 1(CHID1)	3.02145
ENSG00000078124	alkaline ceramidase 3(ACER3)	999
ENSG00000178035	inosine monophosphate dehydrogenase 2(IMPDH2)	3.70681
ENSG00000178287	sperm associated antigen 11A(SPAG11A)	999
ENSG00000178363	calmodulin like 3(CALML3)	1.0144
ENSG00000178467	prolyl 4-hydroxylase, transmembrane(P4HTM)	999
ENSG00000078295	adenylate cyclase 2(ADCY2)	1.60179
ENSG00000178562	CD28 molecule(CD28)	1.03704
ENSG00000178607	endoplasmic reticulum to nucleus signaling 1(ERN1)	6.60149
ENSG00000078369	G protein subunit beta 1(GNB1)	1.07747
ENSG00000178726	thrombomodulin(THBD)	120.706
ENSG00000178732	glycoprotein V platelet(GP5)	949.593
ENSG00000078399	homeobox A9(HOXA9)	45.8462
ENSG00000178927	cytochrome b-245 chaperone 1(CYBC1)	23.0789
ENSG00000078549	ADCYAP receptor type I(ADCYAP1R1)	1.75073
ENSG00000179046	tripartite motif family like 2(TRIML2)	999
ENSG00000078579	fibroblast growth factor 20(FGF20)	3.20813
ENSG00000179151	enhancer of mRNA decapping 3(EDC3)	773.546
ENSG00000179348	GATA binding protein 2(GATA2)	1.18218
ENSG00000179364	phosphofurin acidic cluster sorting protein 2(PACS2)	1.15956
ENSG00000179409	gem nuclear organelle associated protein 4(GEMIN4)	2.44842
ENSG00000179774	atonal bHLH transcription factor 7(ATOH7)	999
ENSG00000179776	cadherin 5(CDH5)	999
ENSG00000179934	C-C motif chemokine receptor 8(CCR8)	2.0418
ENSG00000180053	NK2 homeobox 6(NKX2-6)	1.32582
ENSG00000180228	protein activator of interferon induced protein kinase EIF2AK2(PRKRA)	999
ENSG00000180316	patatin like phospholipase domain containing 1(PNPLA1)	1.17264
ENSG00000180354	maturin, neural progenitor differentiation regulator homolog(MTURN)	11.1119
ENSG00000180370	p21 (RAC1) activated kinase 2(PAK2)	26.1458
ENSG00000079134	THO complex subunit 1(THOC1)	1.03042
ENSG00000180694	transmembrane protein 64(TMEM64)	4.99119
ENSG00000181019	NAD(P)H quinone dehydrogenase 1(NQO1)	2.4629
ENSG00000181104	coagulation factor II thrombin receptor(F2R)	999
ENSG00000181544	FA complementation group B(FANCB)	999
ENSG00000181610	mitochondrial ribosomal protein S23(MRPS23)	13.913
ENSG00000182173	tRNA splicing endonuclease subunit 54(TSEN54)	4.32804
ENSG00000182220	ATPase H+ transporting accessory protein 2(ATP6AP2)	101.902
ENSG00000079739	phosphoglucomutase 1(PGM1)	1.7958
ENSG00000182511	FES proto-oncogene, tyrosine kinase(FES)	27.9406
ENSG00000079950	syntaxin 7(STX7)	26.4415
ENSG00000182566	C-type lectin domain family 4 member G(CLEC4G)	424.345
ENSG00000182568	SATB homeobox 1(SATB1)	1.3132
ENSG00000182774	ribosomal protein S17(RPS17)	1.79714
ENSG00000182827	acyl-CoA binding domain containing 3(ACBD3)	1.601
ENSG00000183072	NK2 homeobox 5(NKX2-5)	2.7743
ENSG00000080345	replication timing regulatory factor 1(RIF1)	999
ENSG00000183287	collagen and calcium binding EGF domains 1(CCBE1)	6.98872
ENSG00000080572	dynein axonemal assembly factor 6(DNAAF6)	999
ENSG00000183763	TRAF interacting protein(TRAIP)	316.209
ENSG00000080819	coproporphyrinogen oxidase(CPOX)	999
ENSG00000184056	VPS33B late endosome and lysosome associated(VPS33B)	29.3793
ENSG00000184058	T-box transcription factor 1(TBX1)	1.89252
ENSG00000184113	claudin 5(CLDN5)	1.08861
ENSG00000184270	H2A clustered histone 21(H2AC21)	26.322
ENSG00000184374	collectin subfamily member 10(COLEC10)	788.812
ENSG00000184434	leucine rich repeat containing 19(LRRC19)	991.377
ENSG00000184500	protein S(PROS1)	801.023
ENSG00000184502	gastrin(GAST)	999
ENSG00000081052	collagen type IV alpha 4 chain(COL4A4)	75.1125
ENSG00000184599	TAFA chemokine like family member 3(TAFA3)	3.25024
ENSG00000081059	transcription factor 7(TCF7)	1.00143
ENSG00000081237	protein tyrosine phosphatase receptor type C(PTPRC)	1.73212
ENSG00000185100	adenylosuccinate synthase 1(ADSS1)	2.48162
ENSG00000185267	cerebral dopamine neurotrophic factor(CDNF)	8.72969
ENSG00000185339	transcobalamin 2(TCN2)	999
ENSG00000185345	parkin RBR E3 ubiquitin protein ligase(PRKN)	998.232
ENSG00000185436	interferon lambda receptor 1(IFNLR1)	843.479
ENSG00000185515	BRCA1/BRCA2-containing complex subunit 3(BRCC3)	63.235
ENSG00000185559	delta like non-canonical Notch ligand 1(DLK1)	999
ENSG00000185630	PBX homeobox 1(PBX1)	1.03809
ENSG00000185674	lysozyme g2(LYG2)	999
ENSG00000185722	ankyrin repeat and FYVE domain containing 1(ANKFY1)	999
ENSG00000185737	neuregulin 3(NRG3)	999
ENSG00000185803	solute carrier family 52 member 2(SLC52A2)	2.12498
ENSG00000185825	B cell receptor associated protein 31(BCAP31)	36.1966
ENSG00000185917	SET domain containing 4(SETD4)	999
ENSG00000185982	defensin beta 128(DEFB128)	8.59243
ENSG00000186051	TAL bHLH transcription factor 2(TAL2)	4.01032
ENSG00000186188	free fatty acid receptor 4(FFAR4)	1.60707
ENSG00000186190	BPI fold containing family B member 3(BPIFB3)	999
ENSG00000186191	BPI fold containing family B member 4(BPIFB4)	955.865
ENSG00000186197	EDAR associated via death domain(EDARADD)	472.108
ENSG00000186407	CD300e molecule(CD300E)	999
ENSG00000186469	G protein subunit gamma 2(GNG2)	1.01731
ENSG00000186480	insulin induced gene 1(INSIG1)	2.32822
ENSG00000186562	defensin beta 105A(DEFB105A)	999
ENSG00000186599	defensin beta 105B(DEFB105B)	999
ENSG00000082512	TNF receptor associated factor 5(TRAF5)	17.3028
ENSG00000186716	BCR activator of RhoGEF and GTPase(BCR)	7.26711
ENSG00000186810	C-X-C motif chemokine receptor 3(CXCR3)	6.18499
ENSG00000082556	opioid receptor kappa 1(OPRK1)	999
ENSG00000186895	fibroblast growth factor 3(FGF3)	36.0197
ENSG00000186918	zinc finger protein 395(ZNF395)	1.07036
ENSG00000187049	transmembrane protein 216(TMEM216)	45.0353
ENSG00000187109	nucleosome assembly protein 1 like 1(NAP1L1)	2.84168
ENSG00000187266	erythropoietin receptor(EPOR)	3.57256
ENSG00000187391	membrane associated guanylate kinase, WW and PDZ domain containing 2(MAGI2)	999
ENSG00000187514	prothymosin alpha(PTMA)	85.1488
ENSG00000187522	heat shock protein family A (Hsp70) member 14(HSPA14)	999
ENSG00000187554	toll like receptor 5(TLR5)	1.74023
ENSG00000187889	FYN binding protein 2(FYB2)	2.00295
ENSG00000083535	progesterone immunomodulatory binding factor 1(PIBF1)	5.67658
ENSG00000187922	lipocalin 10(LCN10)	8.35497
ENSG00000188056	triggering receptor expressed on myeloid cells like 4(TREML4)	770.068
ENSG00000188352	focadhesin(FOCAD)	999
ENSG00000188373	G protein-coupled receptor 15 ligand(GPR15LG)	1.87589
ENSG00000188386	protein phosphatase 3 regulatory subunit B, beta(PPP3R2)	405.48
ENSG00000188488	serpin family A member 5(SERPINA5)	999
ENSG00000188536	hemoglobin subunit alpha 2(HBA2)	999
ENSG00000188643	S100 calcium binding protein A16(S100A16)	3.00882
ENSG00000188655	ribonuclease A family member 9 (inactive)(RNASE9)	999
ENSG00000188710	pyroglutamylated RFamide peptide(QRFP)	1.15848
ENSG00000188747	NADPH oxidase activator 1(NOXA1)	999
ENSG00000188784	phospholipase A2 group IIE(PLA2G2E)	24.9815
ENSG00000189067	lipopolysaccharide induced TNF factor(LITAF)	4.13847
ENSG00000189114	biogenesis of lysosomal organelles complex 1 subunit 3(BLOC1S3)	1.16519
ENSG00000189143	claudin 4(CLDN4)	14.5089
ENSG00000189171	S100 calcium binding protein A13(S100A13)	57.2691
ENSG00000189403	high mobility group box 1(HMGB1)	12.7644
ENSG00000189409	matrix metallopeptidase 23B(MMP23B)	260.849
ENSG00000196188	cathepsin E(CTSE)	999
ENSG00000084674	apolipoprotein B(APOB)	1.23352
ENSG00000084676	nuclear receptor coactivator 1(NCOA1)	997.087
ENSG00000196235	SPT5 homolog, DSIF elongation factor subunit(SUPT5H)	151.824
ENSG00000084693	AGBL carboxypeptidase 5(AGBL5)	999
ENSG00000196275	GTF2I repeat domain containing 2(GTF2IRD2)	999
ENSG00000196352	CD55 molecule (Cromer blood group)(CD55)	844.875
ENSG00000084733	RAB10, member RAS oncogene family(RAB10)	1.10315
ENSG00000196371	fucosyltransferase 4(FUT4)	5.26398
ENSG00000196419	X-ray repair cross complementing 6(XRCC6)	6.25876
ENSG00000196420	S100 calcium binding protein A5(S100A5)	13.8086
ENSG00000084764	microtubule associated protein RP/EB family member 3(MAPRE3)	1.02208
ENSG00000196468	fibroblast growth factor 16(FGF16)	12.6799
ENSG00000085063	CD59 molecule (CD59 blood group)(CD59)	799.999
ENSG00000196660	solute carrier family 30 member 10(SLC30A10)	999
ENSG00000196776	CD47 molecule(CD47)	1.29119
ENSG00000196914	Rho guanine nucleotide exchange factor 12(ARHGEF12)	1.16765
ENSG00000197170	proteasome 26S subunit, non-ATPase 12(PSMD12)	6.73243
ENSG00000197208	solute carrier family 22 member 4(SLC22A4)	5.1359
ENSG00000085563	ATP binding cassette subfamily B member 1(ABCB1)	1.10191
ENSG00000197265	general transcription factor IIE subunit 2(GTF2E2)	999
ENSG00000197273	guanylate cyclase activator 2A(GUCA2A)	1.03562
ENSG00000197323	tripartite motif containing 33(TRIM33)	998.972
ENSG00000197416	fatty acid binding protein 12(FABP12)	104.641
ENSG00000197535	myosin VA(MYO5A)	999
ENSG00000197548	autophagy related 7(ATG7)	1.15039
ENSG00000197632	serpin family B member 2(SERPINB2)	1.78952
ENSG00000197696	neuromedin B(NMB)	3.24927
ENSG00000085840	origin recognition complex subunit 1(ORC1)	1.41465
ENSG00000085871	microsomal glutathione S-transferase 2(MGST2)	1.58083
ENSG00000086015	microtubule associated serine/threonine kinase 2(MAST2)	999
ENSG00000197956	S100 calcium binding protein A6(S100A6)	11.5798
ENSG00000198003	outer dynein arm docking complex subunit 3(ODAD3)	999
ENSG00000086102	nuclear transcription factor, X-box binding 1(NFX1)	999
ENSG00000198171	DDRGK domain containing 1(DDRGK1)	999
ENSG00000198431	thioredoxin reductase 1(TXNRD1)	29.5242
ENSG00000198435	NOTCH regulated ankyrin repeat protein(NRARP)	1.51388
ENSG00000198561	catenin delta 1(CTNND1)	1.09885
ENSG00000198643	FAM3 metabolism regulating signaling molecule D(FAM3D)	15.0765
ENSG00000198821	CD247 molecule(CD247)	1.00349
ENSG00000198900	DNA topoisomerase I(TOP1)	6.39691
ENSG00000198931	adenine phosphoribosyltransferase(APRT)	4.82238
ENSG00000086991	NADPH oxidase 4(NOX4)	999
ENSG00000198963	RAR related orphan receptor B(RORB)	1.97238
ENSG00000203867	RNA binding motif protein 20(RBM20)	999
ENSG00000203883	SRY-box transcription factor 18(SOX18)	8.00697
ENSG00000204020	lipase family member N(LIPN)	999
ENSG00000204104	TRAF3 interacting protein 1(TRAF3IP1)	4.45092
ENSG00000204217	bone morphogenetic protein receptor type 2(BMPR2)	999
ENSG00000087191	proteasome 26S subunit, ATPase 5(PSMC5)	1.06985
ENSG00000204370	succinate dehydrogenase complex subunit D(SDHD)	999
ENSG00000204406	methyl-CpG binding domain protein 5(MBD5)	2.32065
ENSG00000204420	megakaryocyte and platelet inhibitory receptor G6b(MPIG6B)	1.25039
ENSG00000204574	ATP binding cassette subfamily F member 1(ABCF1)	1.1154
ENSG00000204610	tripartite motif containing 15(TRIM15)	999
ENSG00000087299	L-2-hydroxyglutarate dehydrogenase(L2HGDH)	981.787
ENSG00000204673	AKT1 substrate 1(AKT1S1)	2.2244
ENSG00000204815	outer dynein arm docking complex subunit 4(ODAD4)	130.508
ENSG00000205155	presenilin enhancer, gamma-secretase subunit(PSENEN)	50.1459
ENSG00000205186	fatty acid binding protein 9(FABP9)	3.94966
ENSG00000087494	parathyroid hormone like hormone(PTHLH)	4.06417
ENSG00000205220	proteasome 20S subunit beta 10(PSMB10)	438.287
ENSG00000205250	E2F transcription factor 4(E2F4)	1.34362
ENSG00000087510	transcription factor AP-2 gamma(TFAP2C)	1.67208
ENSG00000205884	defensin beta 136(DEFB136)	1.05729
ENSG00000206172	hemoglobin subunit alpha 1(HBA1)	999
ENSG00000206531	CD200 receptor 1 like(CD200R1L)	999
ENSG00000206561	collagen like tail subunit of asymmetric acetylcholinesterase(COLQ)	1.09365
ENSG00000088247	KH-type splicing regulatory protein(KHSRP)	686.755
ENSG00000088305	DNA methyltransferase 3 beta(DNMT3B)	999
ENSG00000213085	cilia and flagella associated protein 45(CFAP45)	998.095
ENSG00000213088	atypical chemokine receptor 1 (Duffy blood group)(ACKR1)	1.4179
ENSG00000213341	component of inhibitor of nuclear factor kappa B kinase complex(CHUK)	1.62437
ENSG00000213619	NADH:ubiquinone oxidoreductase core subunit S3(NDUFS3)	10.672
ENSG00000213689	three prime repair exonuclease 1(TREX1)	10.1922
ENSG00000213694	sphingosine-1-phosphate receptor 3(S1PR3)	1.61135
ENSG00000213782	DEAD-box helicase 47(DDX47)	232.147
ENSG00000213853	epithelial membrane protein 2(EMP2)	999
ENSG00000213903	leukotriene B4 receptor(LTB4R)	999
ENSG00000213928	interferon regulatory factor 9(IRF9)	999
ENSG00000213937	claudin 9(CLDN9)	84.09
ENSG00000213977	Tax1 binding protein 3(TAX1BP3)	1.23628
ENSG00000213995	NAD(P)HX dehydratase(NAXD)	1.57116
ENSG00000214943	G protein-coupled receptor 33(GPR33)	999
ENSG00000088926	coagulation factor XI(F11)	999
ENSG00000215545	defensin beta 116(DEFB116)	999
ENSG00000215644	glucagon receptor(GCGR)	1.29505
ENSG00000089009	ribosomal protein L6(RPL6)	116.177
ENSG00000217128	folliculin interacting protein 1(FNIP1)	999
ENSG00000220205	vesicle associated membrane protein 2(VAMP2)	1.54326
ENSG00000221926	tripartite motif containing 16(TRIM16)	990.519
ENSG00000089123	taspase 1(TASP1)	1.0301
ENSG00000089159	paxillin(PXN)	999
ENSG00000227507	lymphotoxin beta(LTB)	3.81608
ENSG00000229314	orosomucoid 1(ORM1)	61.4433
ENSG00000232838	PET117 cytochrome c oxidase chaperone(PET117)	614.479
ENSG00000233050	defensin beta 130B(DEFB130B)	999
ENSG00000234906	apolipoprotein C2(APOC2)	1.26017
ENSG00000089692	lymphocyte activating 3(LAG3)	999
ENSG00000089723	OTU deubiquitinase, ubiquitin aldehyde binding 2(OTUB2)	11.1476
ENSG00000239697	TNF superfamily member 12(TNFSF12)	1.18529
ENSG00000089902	REST corepressor 1(RCOR1)	1.47604
ENSG00000242372	eukaryotic translation initiation factor 6(EIF6)	1.48623
ENSG00000243725	tetratricopeptide repeat domain 4(TTC4)	54.4361
ENSG00000090104	regulator of G protein signaling 1(RGS1)	999
ENSG00000244038	dolichyl-diphosphooligosaccharide--protein glycosyltransferase non-catalytic subunit(DDOST)	1.25013
ENSG00000244617	aspartic peptidase retroviral like 1(ASPRV1)	999
ENSG00000246705	H2A.J histone(H2AJ)	1.61505
ENSG00000253251	shieldin complex subunit 3(SHLD3)	1.09576
ENSG00000254772	eukaryotic translation elongation factor 1 gamma(EEF1G)	273.979
ENSG00000255587	RAB44, member RAS oncogene family(RAB44)	1.19398
ENSG00000258227	C-type lectin domain containing 5A(CLEC5A)	999
ENSG00000258436	ribonuclease A family member 12 (inactive)(RNASE12)	999
ENSG00000258818	ribonuclease A family member 4(RNASE4)	999
ENSG00000258839	melanocortin 1 receptor(MC1R)	999
ENSG00000090861	alanyl-tRNA synthetase 1(AARS1)	1.18696
ENSG00000261371	platelet and endothelial cell adhesion molecule 1(PECAM1)	13.0329
ENSG00000261857	MIA SH3 domain containing(MIA)	2.08035
ENSG00000090905	trinucleotide repeat containing adaptor 6A(TNRC6A)	999
ENSG00000263528	inhibitor of nuclear factor kappa B kinase subunit epsilon(IKBKE)	999
ENSG00000264522	OTU deubiquitinase 7B(OTUD7B)	999
ENSG00000267206	lipocalin 6(LCN6)	5.29061
ENSG00000267673	ferredoxin 2(FDX2)	999
ENSG00000268480	NFIL3 like basic leucine zipper(NFILZ)	999
ENSG00000272047	general transcription factor IIH subunit 5(GTF2H5)	1.09638
ENSG00000272398	CD24 molecule(CD24)	999
ENSG00000007908	selectin E(SELE)	999
ENSG00000091428	Rap guanine nucleotide exchange factor 4(RAPGEF4)	490.958
ENSG00000275722	lysozyme like 6(LYZL6)	22.7251
ENSG00000276600	RAB7B, member RAS oncogene family(RAB7B)	8.14736
ENSG00000277443	myristoylated alanine rich protein kinase C substrate(MARCKS)	275.087
ENSG00000277494	glycosylphosphatidylinositol anchored high density lipoprotein binding protein 1(GPIHBP1)	1.44971
ENSG00000091972	CD200 molecule(CD200)	11.4812
ENSG00000286219	notch 2 N-terminal like C(NOTCH2NLC)	2.62456
ENSG00000092096	solute carrier family 22 member 17(SLC22A17)	17.7998
ENSG00000092148	HECT domain E3 ubiquitin protein ligase 1(HECTD1)	1.19621
ENSG00000092847	argonaute RISC component 1(AGO1)	1.08673
ENSG00000093009	cell division cycle 45(CDC45)	1.91983
ENSG00000093010	catechol-O-methyltransferase(COMT)	130.757
ENSG00000095002	mutS homolog 2(MSH2)	10.5641
ENSG00000095539	semaphorin 4G(SEMA4G)	343.083
ENSG00000095794	cAMP responsive element modulator(CREM)	999
ENSG00000096063	SRSF protein kinase 1(SRPK1)	1.03389
ENSG00000096070	bromodomain and PHD finger containing 3(BRPF3)	158.613
ENSG00000008226	DLEC1 cilia and flagella associated protein(DLEC1)	999
ENSG00000099377	hydroxy-delta-5-steroid dehydrogenase, 3 beta- and steroid delta-isomerase 7(HSD3B7)	1.67556
ENSG00000099785	membrane associated ring-CH-type finger 2(MARCHF2)	1.05149
ENSG00000099937	serpin family D member 1(SERPIND1)	999
ENSG00000099985	oncostatin M(OSM)	37.6696
ENSG00000100030	mitogen-activated protein kinase 1(MAPK1)	4.34391
ENSG00000100142	RNA polymerase II, I and III subunit F(POLR2F)	999
ENSG00000100146	SRY-box transcription factor 10(SOX10)	1.04648
ENSG00000008438	peptidoglycan recognition protein 1(PGLYRP1)	1.04743
ENSG00000100219	X-box binding protein 1(XBP1)	1.86878
ENSG00000100271	TTL family tubulin polyglutamylase complex subunit L1(TTLL1)	999
ENSG00000100292	heme oxygenase 1(HMOX1)	228.891
ENSG00000100304	tubulin tyrosine ligase like 12(TTLL12)	134.097
ENSG00000100320	RNA binding fox-1 homolog 2(RBFOX2)	4.6529
ENSG00000100348	thioredoxin 2(TXN2)	4.40673
ENSG00000100385	interleukin 2 receptor subunit beta(IL2RB)	999
ENSG00000100462	protein arginine methyltransferase 5(PRMT5)	999
ENSG00000100604	chromogranin A(CHGA)	1.00782
ENSG00000100739	bradykinin receptor B1(BDKRB1)	1.1967
ENSG00000100902	proteasome 20S subunit alpha 6(PSMA6)	1.14154
ENSG00000100906	NFKB inhibitor alpha(NFKBIA)	2.8546
ENSG00000100911	proteasome activator subunit 2(PSME2)	999
ENSG00000100968	nuclear factor of activated T cells 4(NFATC4)	15.553
ENSG00000100983	glutathione synthetase(GSS)	999
ENSG00000100991	transient receptor potential cation channel subfamily C member 4 associated protein(TRPC4AP)	1.63567
ENSG00000101000	protein C receptor(PROCR)	5.3218
ENSG00000101017	CD40 molecule(CD40)	999
ENSG00000101074	R3H domain containing like(R3HDML)	169.046
ENSG00000101182	proteasome 20S subunit alpha 7(PSMA7)	5.75772
ENSG00000101280	angiopoietin 4(ANGPT4)	999
ENSG00000101327	prodynorphin(PDYN)	1.12614
ENSG00000101665	SMAD family member 7(SMAD7)	1.30402
ENSG00000101843	proteasome 26S subunit, non-ATPase 10(PSMD10)	1.08339
ENSG00000101868	DNA polymerase alpha 1, catalytic subunit(POLA1)	1.38131
ENSG00000101871	midline 1(MID1)	7.91455
ENSG00000101916	toll like receptor 8(TLR8)	1.55259
ENSG00000101972	STAG2 cohesin complex component(STAG2)	36.0388
ENSG00000101997	coiled-coil domain containing 22(CCDC22)	4.88516
ENSG00000102003	synaptophysin(SYP)	32.4134
ENSG00000102034	E74 like ETS transcription factor 4(ELF4)	11.5238
ENSG00000102100	solute carrier family 35 member A2(SLC35A2)	190.832
ENSG00000010361	fuzzy planar cell polarity protein(FUZ)	1.24566
ENSG00000102145	GATA binding protein 1(GATA1)	999
ENSG00000102239	bombesin receptor subtype 3(BRS3)	220.59
ENSG00000102245	CD40 ligand(CD40LG)	195.847
ENSG00000102468	5-hydroxytryptamine receptor 2A(HTR2A)	999
ENSG00000102524	TNF superfamily member 13b(TNFSF13B)	146.233
ENSG00000102678	fibroblast growth factor 9(FGF9)	28.0938
ENSG00000102794	aconitate decarboxylase 1(ACOD1)	999
ENSG00000102837	olfactomedin 4(OLFM4)	999
ENSG00000102962	C-C motif chemokine ligand 22(CCL22)	999
ENSG00000102970	C-C motif chemokine ligand 17(CCL17)	168.343
ENSG00000103037	SET domain containing 6, protein lysine methyltransferase(SETD6)	999
ENSG00000103043	VAC14 component of PIKFYVE complex(VAC14)	5.32731
ENSG00000103051	component of oligomeric golgi complex 4(COG4)	1.21444
ENSG00000103175	WAP four-disulfide core domain 1(WFDC1)	1.16427
ENSG00000103187	coactosin like F-actin binding protein 1(COTL1)	483.879
ENSG00000103275	ubiquitin conjugating enzyme E2 I(UBE2I)	15.0016
ENSG00000103363	elongin B(ELOB)	1.0212
ENSG00000103479	RB transcriptional corepressor like 2(RBL2)	65.2921
ENSG00000103490	PYD and CARD domain containing(PYCARD)	1.77778
ENSG00000103494	RPGRIP1 like(RPGRIP1L)	1.16252
ENSG00000103522	interleukin 21 receptor(IL21R)	999
ENSG00000103671	thyroid hormone receptor interactor 4(TRIP4)	9.13789
ENSG00000104164	biogenesis of lysosomal organelles complex 1 subunit 6(BLOC1S6)	49.7821
ENSG00000104213	platelet derived growth factor receptor like(PDGFRL)	546.258
ENSG00000104218	centrosome and spindle pole associated protein 1(CSPP1)	994.163
ENSG00000104228	tripartite motif containing 35(TRIM35)	18.7491
ENSG00000104320	nibrin(NBN)	999
ENSG00000104332	secreted frizzled related protein 1(SFRP1)	11.6441
ENSG00000104408	eukaryotic translation initiation factor 3 subunit E(EIF3E)	1.06983
ENSG00000002933	transmembrane protein 176A(TMEM176A)	34.4979
ENSG00000104722	neurofilament medium chain(NEFM)	999
ENSG00000104738	minichromosome maintenance complex component 4(MCM4)	1.15922
ENSG00000104760	fibrinogen like 1(FGL1)	1.06382
ENSG00000104763	N-acylsphingosine amidohydrolase 1(ASAH1)	1.06663
ENSG00000104765	BCL2 interacting protein 3 like(BNIP3L)	2.63672
ENSG00000104835	seryl-tRNA synthetase 2, mitochondrial(SARS2)	1.86266
ENSG00000104889	ribonuclease H2 subunit A(RNASEH2A)	999
ENSG00000011465	decorin(DCN)	1.10067
ENSG00000104998	interleukin 27 receptor subunit alpha(IL27RA)	999
ENSG00000105011	anti-silencing function 1B histone chaperone(ASF1B)	1.36672
ENSG00000105246	Epstein-Barr virus induced 3(EBI3)	999
ENSG00000105369	CD79a molecule(CD79A)	131.227
ENSG00000105372	ribosomal protein S19(RPS19)	2.47181
ENSG00000105373	NOP53 ribosome biogenesis factor(NOP53)	127.701
ENSG00000105374	natural killer cell granule protein 7(NKG7)	999
ENSG00000105404	Rab acceptor 1(RABAC1)	1.86631
ENSG00000105438	KDEL endoplasmic reticulum protein retention receptor 1(KDELR1)	22.9166
ENSG00000105479	outer dynein arm docking complex subunit 1(ODAD1)	24.9717
ENSG00000105486	DNA ligase 1(LIG1)	1.28454
ENSG00000012171	semaphorin 3B(SEMA3B)	999
ENSG00000105612	deoxyribonuclease 2, lysosomal(DNASE2)	19.1331
ENSG00000012223	lactotransferrin(LTF)	2.52571
ENSG00000105698	upstream transcription factor 2, c-fos interacting(USF2)	183.383
ENSG00000105723	glycogen synthase kinase 3 alpha(GSK3A)	3.21838
ENSG00000105894	pleiotrophin(PTN)	597.401
ENSG00000105928	gasdermin E(GSDME)	999
ENSG00000105971	caveolin 2(CAV2)	53.6837
ENSG00000105974	caveolin 1(CAV1)	1.97553
ENSG00000106018	vasoactive intestinal peptide receptor 2(VIPR2)	999
ENSG00000106031	homeobox A13(HOXA13)	1.1472
ENSG00000106070	growth factor receptor bound protein 10(GRB10)	999
ENSG00000106113	corticotropin releasing hormone receptor 2(CRHR2)	999
ENSG00000013297	claudin 11(CLDN11)	999
ENSG00000106546	aryl hydrocarbon receptor(AHR)	999
ENSG00000013364	major vault protein(MVP)	1.78038
ENSG00000106631	myosin light chain 7(MYL7)	3.66335
ENSG00000106692	fukutin(FKTN)	9.86092
ENSG00000106809	osteoglycin(OGN)	1.05628
ENSG00000106952	TNF superfamily member 8(TNFSF8)	106.8
ENSG00000107175	cAMP responsive element binding protein 3(CREB3)	999
ENSG00000107249	GLIS family zinc finger 3(GLIS3)	999
ENSG00000107485	GATA binding protein 3(GATA3)	58.2859
ENSG00000107521	HPS1 biogenesis of lysosomal organelles complex 3 subunit 1(HPS1)	19.267
ENSG00000107560	RAB11 family interacting protein 2(RAB11FIP2)	999
ENSG00000107562	C-X-C motif chemokine ligand 12(CXCL12)	55.9612
ENSG00000107566	ER lipid raft associated 1(ERLIN1)	1.89019
ENSG00000107779	bone morphogenetic protein receptor type 1A(BMPR1A)	235.085
ENSG00000107831	fibroblast growth factor 8(FGF8)	1.20783
ENSG00000107984	dickkopf WNT signaling pathway inhibitor 1(DKK1)	10.6337
ENSG00000108179	peptidylprolyl isomerase F(PPIF)	2.27618
ENSG00000108262	GIT ArfGAP 1(GIT1)	3.7568
ENSG00000108312	upstream binding transcription factor(UBTF)	2.44693
ENSG00000108465	CDK5 regulatory subunit associated protein 3(CDK5RAP3)	1.64011
ENSG00000108474	phosphatidylinositol glycan anchor biosynthesis class L(PIGL)	1.24174
ENSG00000108702	C-C motif chemokine ligand 1(CCL1)	107.842
ENSG00000108798	ABI family member 3(ABI3)	999
ENSG00000015285	WASP actin nucleation promoting factor(WAS)	2.06322
ENSG00000108861	dual specificity phosphatase 3(DUSP3)	6.78699
ENSG00000108947	ephrin B3(EFNB3)	231.885
ENSG00000015413	dipeptidase 1(DPEP1)	3.12009
ENSG00000015475	BH3 interacting domain death agonist(BID)	1.07231
ENSG00000109072	vitronectin(VTN)	999
ENSG00000109101	forkhead box N1(FOXN1)	1.04989
ENSG00000109113	RAB34, member RAS oncogene family(RAB34)	14.0718
ENSG00000109163	gonadotropin releasing hormone receptor(GNRHR)	999
ENSG00000109189	ubiquitin specific peptidase 46(USP46)	1.16713
ENSG00000109220	cysteine rich hydrophobic domain 2(CHIC2)	2.58898
ENSG00000109323	mannosidase beta(MANBA)	2.21463
ENSG00000109339	mitogen-activated protein kinase 10(MAPK10)	13.1006
ENSG00000109471	interleukin 2(IL2)	22.1438
ENSG00000016082	ISL LIM homeobox 1(ISL1)	1.03444
ENSG00000016402	interleukin 20 receptor subunit alpha(IL20RA)	999
ENSG00000109861	cathepsin C(CTSC)	999
ENSG00000109943	cytotoxic and regulatory T cell molecule(CRTAM)	222.405
ENSG00000110048	oxysterol binding protein(OSBP)	1.44086
ENSG00000110104	coiled-coil domain containing 86(CCDC86)	1.44303
ENSG00000003402	CASP8 and FADD like apoptosis regulator(CFLAR)	1.09928
ENSG00000110367	DEAD-box helicase 6(DDX6)	1.51249
ENSG00000110429	F-box protein 3(FBXO3)	296.365
ENSG00000110700	ribosomal protein S13(RPS13)	1.94145
ENSG00000110711	aryl hydrocarbon receptor interacting protein(AIP)	1.74053
ENSG00000110876	selectin P ligand(SELPLG)	4.8555
ENSG00000110881	acid sensing ion channel subunit 1(ASIC1)	1.09
ENSG00000110921	mevalonate kinase(MVK)	33.0825
ENSG00000111203	integrin alpha FG-GAP repeat containing 2(ITFG2)	2.63327
ENSG00000111241	fibroblast growth factor 6(FGF6)	22.0153
ENSG00000111319	sodium channel epithelial 1 subunit alpha(SCNN1A)	9.05361
ENSG00000111331	2-5-oligoadenylate synthetase 3(OAS3)	1.37597
ENSG00000019169	macrophage receptor with collagenous structure(MARCO)	999
ENSG00000111424	vitamin D receptor(VDR)	3.59235
ENSG00000111530	cullin associated and neddylation dissociated 1(CAND1)	1.14232
ENSG00000111602	timeless circadian regulator(TIMELESS)	1.0638
ENSG00000111669	triosephosphate isomerase 1(TPI1)	2.75584
ENSG00000019549	snail family transcriptional repressor 2(SNAI2)	2.20376
ENSG00000019991	hepatocyte growth factor(HGF)	999
ENSG00000111912	nuclear receptor coactivator 7(NCOA7)	55.4059
ENSG00000112062	mitogen-activated protein kinase 14(MAPK14)	1.5722
ENSG00000112077	Rh associated glycoprotein(RHAG)	999
ENSG00000112115	interleukin 17A(IL17A)	16.0684
ENSG00000112116	interleukin 17F(IL17F)	35.3414
ENSG00000020426	MNAT1 component of CDK activating kinase(MNAT1)	449.451
ENSG00000112208	BAG cochaperone 2(BAG2)	21.6636
ENSG00000112242	E2F transcription factor 3(E2F3)	5.66982
ENSG00000112357	peroxisomal biogenesis factor 7(PEX7)	1.50755
ENSG00000112473	solute carrier family 39 member 7(SLC39A7)	1.40989
ENSG00000112561	transcription factor EB(TFEB)	1.0672
ENSG00000112576	cyclin D3(CCND3)	20.1235
ENSG00000112592	TATA-box binding protein(TBP)	1.02938
ENSG00000112739	pre-mRNA processing factor kinase PRP4K(PRP4K)	5.1474
ENSG00000112799	lymphocyte antigen 86(LY86)	2.17535
ENSG00000112902	semaphorin 5A(SEMA5A)	999
ENSG00000113070	heparin binding EGF like growth factor(HBEGF)	1.44813
ENSG00000113163	ceramide transporter 1(CERT1)	27.3857
ENSG00000022267	four and a half LIM domains 1(FHL1)	15.8945
ENSG00000113520	interleukin 4(IL4)	54.4075
ENSG00000113621	thioredoxin domain containing 15(TXNDC15)	1.03557
ENSG00000113739	stanniocalcin 2(STC2)	1.16309
ENSG00000113889	kininogen 1(KNG1)	999
ENSG00000113971	nephrocystin 3(NPHP3)	1.2467
ENSG00000114013	CD86 molecule(CD86)	999
ENSG00000114030	karyopherin subunit alpha 1(KPNA1)	5.53787
ENSG00000114113	retinol binding protein 2(RBP2)	45.6192
ENSG00000114270	collagen type VII alpha 1 chain(COL7A1)	999
ENSG00000114315	hes family bHLH transcription factor 1(HES1)	1.08039
ENSG00000114316	ubiquitin specific peptidase 4(USP4)	15.7049
ENSG00000114391	ribosomal protein L24(RPL24)	1.15917
ENSG00000114416	FMR1 autosomal homolog 1(FXR1)	19.3049
ENSG00000114487	MORC family CW-type zinc finger 1(MORC1)	999
ENSG00000114520	sorting nexin 4(SNX4)	999
ENSG00000114737	cytokine inducible SH2 containing protein(CISH)	57.6256
ENSG00000114742	WD repeat domain 48(WDR48)	1.41077
ENSG00000114956	deoxyguanosine kinase(DGUOK)	999
ENSG00000115009	C-C motif chemokine ligand 20(CCL20)	123.522
ENSG00000115020	phosphoinositide kinase, FYVE-type zinc finger containing(PIKFYVE)	831.389
ENSG00000115091	actin related protein 3(ACTR3)	1.05568
ENSG00000115107	STEAP3 metalloreductase(STEAP3)	50.1974
ENSG00000115204	mitochondrial inner membrane protein MPV17(MPV17)	1.31694
ENSG00000115233	proteasome 26S subunit, non-ATPase 14(PSMD14)	1.029
ENSG00000115317	HtrA serine peptidase 2(HTRA2)	22.9853
ENSG00000115365	LanC like glutathione S-transferase 1(LANCL1)	2.93888
ENSG00000115875	serine and arginine rich splicing factor 7(SRSF7)	2.21223
ENSG00000115942	origin recognition complex subunit 2(ORC2)	1.64994
ENSG00000115966	activating transcription factor 2(ATF2)	3.85169
ENSG00000116001	TIA1 cytotoxic granule associated RNA binding protein(TIA1)	1.11363
ENSG00000116133	24-dehydrocholesterol reductase(DHCR24)	1.34324
ENSG00000116161	calcyclin binding protein(CACYBP)	21.8269
ENSG00000026508	CD44 molecule (IN blood group)(CD44)	23.7918
ENSG00000116473	RAP1A, member of RAS oncogene family(RAP1A)	2.89876
ENSG00000116489	capping actin protein of muscle Z-line subunit alpha 1(CAPZA1)	1.13633
ENSG00000116604	myocyte enhancer factor 2D(MEF2D)	1.73594
ENSG00000026751	SLAM family member 7(SLAMF7)	1.43537
ENSG00000116701	neutrophil cytosolic factor 2(NCF2)	23.3732
ENSG00000116747	Ro60, Y RNA binding protein(RO60)	999
ENSG00000116824	CD2 molecule(CD2)	999
ENSG00000117090	signaling lymphocytic activation molecule family member 1(SLAMF1)	32.2067
ENSG00000117091	CD48 molecule(CD48)	999
ENSG00000027869	SH2 domain containing 2A(SH2D2A)	1.1621
ENSG00000028116	VRK serine/threonine kinase 2(VRK2)	999
ENSG00000117262	G protein-coupled receptor 89A(GPR89A)	1.57493
ENSG00000117280	RAB29, member RAS oncogene family(RAB29)	5.15801
ENSG00000117281	CD160 molecule(CD160)	16.9601
ENSG00000117400	MPL proto-oncogene, thrombopoietin receptor(MPL)	3.05318
ENSG00000117407	artemin(ARTN)	3.31164
ENSG00000117525	coagulation factor III, tissue factor(F3)	1.05603
ENSG00000117586	TNF superfamily member 4(TNFSF4)	1.40886
ENSG00000117601	serpin family C member 1(SERPINC1)	1.59818
ENSG00000117691	neudesin neurotrophic factor(NENF)	1.6683
ENSG00000118004	collectin subfamily member 11(COLEC11)	506.052
ENSG00000118113	matrix metallopeptidase 8(MMP8)	999
ENSG00000118137	apolipoprotein A1(APOA1)	23.7877
ENSG00000004455	adenylate kinase 2(AK2)	1.23027
ENSG00000029534	ankyrin 1(ANK1)	3.95985
ENSG00000118402	ELOVL fatty acid elongase 4(ELOVL4)	1.18707
ENSG00000118432	cannabinoid receptor 1(CNR1)	7.11158
ENSG00000118513	MYB proto-oncogene, transcription factor(MYB)	496.215
ENSG00000118526	transcription factor 21(TCF21)	1.37567
ENSG00000118640	vesicle associated membrane protein 8(VAMP8)	12.5031
ENSG00000118655	DNA cross-link repair 1B(DCLRE1B)	1.20974
ENSG00000030110	BCL2 antagonist/killer 1(BAK1)	16.0242
ENSG00000118702	growth hormone releasing hormone(GHRH)	27.7643
ENSG00000118971	cyclin D2(CCND2)	1.42233
ENSG00000030582	granulin precursor(GRN)	999
ENSG00000119326	catenin alpha like 1(CTNNAL1)	2.87561
ENSG00000119537	3-ketodihydrosphingosine reductase(KDSR)	133.137
ENSG00000119686	FLVCR choline and putative heme transporter 2(FLVCR2)	90.1028
ENSG00000119688	ATP binding cassette subfamily D member 4(ABCD4)	999
ENSG00000119718	eukaryotic translation initiation factor 2B subunit beta(EIF2B2)	32.333
ENSG00000119782	FKBP prolyl isomerase 1B(FKBP1B)	2.63633
ENSG00000119866	BCL11 transcription factor A(BCL11A)	51.6046
ENSG00000119888	epithelial cell adhesion molecule(EPCAM)	1.08408
ENSG00000119919	NK2 homeobox 3(NKX2-3)	2.20624
ENSG00000120063	G protein subunit alpha 13(GNA13)	1.11483
ENSG00000120068	homeobox B8(HOXB8)	2.28465
ENSG00000120088	corticotropin releasing hormone receptor 1(CRHR1)	8.02582
ENSG00000120156	TEK receptor tyrosine kinase(TEK)	999
ENSG00000120217	CD274 molecule(CD274)	999
ENSG00000120280	TLR adaptor interacting with endolysosomal SLC15A4(TASL)	15.2219
ENSG00000120370	golgin, RAB6 interacting(GORAB)	999
ENSG00000120656	TATA-box binding protein associated factor 12(TAF12)	1.65602
ENSG00000120659	TNF superfamily member 11(TNFSF11)	1.04662
ENSG00000120738	early growth response 1(EGR1)	999
ENSG00000120802	thymopoietin(TMPO)	1.63614
ENSG00000120833	suppressor of cytokine signaling 2(SOCS2)	955.848
ENSG00000120875	dual specificity phosphatase 4(DUSP4)	3.16428
ENSG00000120899	protein tyrosine kinase 2 beta(PTK2B)	12.6511
ENSG00000120910	protein phosphatase 3 catalytic subunit gamma(PPP3CC)	472.093
ENSG00000034510	thymosin beta 10(TMSB10)	108.532
ENSG00000121057	A-kinase anchoring protein 1(AKAP1)	1.66387
ENSG00000121060	tripartite motif containing 25(TRIM25)	3.76215
ENSG00000121210	transmembrane 131 like(TMEM131L)	1.53736
ENSG00000034713	GABA type A receptor associated protein like 2(GABARAPL2)	36.0498
ENSG00000121351	islet amyloid polypeptide(IAPP)	62.9007
ENSG00000121594	CD80 molecule(CD80)	794.306
ENSG00000121807	C-C motif chemokine receptor 2(CCR2)	1.10269
ENSG00000121879	phosphatidylinositol-4,5-bisphosphate 3-kinase catalytic subunit alpha(PIK3CA)	35.8101
ENSG00000121931	ligand dependent nuclear receptor interacting factor 1(LRIF1)	209.167
ENSG00000121933	transmembrane and immunoglobulin domain containing 3(TMIGD3)	1.34632
ENSG00000122025	fms related receptor tyrosine kinase 3(FLT3)	1.21036
ENSG00000122068	forty-two-three domain containing 1(FYTTD1)	2.94619
ENSG00000122126	OCRL inositol polyphosphate-5-phosphatase(OCRL)	428.589
ENSG00000035720	signal transducing adaptor family member 1(STAP1)	28.9796
ENSG00000122335	serine active site containing 1(SERAC1)	999
ENSG00000122367	LIM domain binding 3(LDB3)	9.77413
ENSG00000122574	WAS/WASL interacting protein family member 3(WIPF3)	1.76267
ENSG00000122592	homeobox A7(HOXA7)	1.21415
ENSG00000122691	twist family bHLH transcription factor 1(TWIST1)	1.06206
ENSG00000036473	ornithine transcarbamylase(OTC)	21.4418
ENSG00000122779	tripartite motif containing 24(TRIM24)	148.515
ENSG00000122787	aldo-keto reductase family 1 member D1(AKR1D1)	2.45851
ENSG00000123240	optineurin(OPTN)	148.211
ENSG00000123297	Ts translation elongation factor, mitochondrial(TSFM)	2.70332
ENSG00000123349	prefoldin subunit 5(PFDN5)	26.8705
ENSG00000123358	nuclear receptor subfamily 4 group A member 1(NR4A1)	10.5775
ENSG00000123360	phosphodiesterase 1B(PDE1B)	74.2108
ENSG00000123374	cyclin dependent kinase 2(CDK2)	55.2081
ENSG00000123415	single-strand-selective monofunctional uracil-DNA glycosylase 1(SMUG1)	370.545
ENSG00000123444	kelch repeat and BTB domain containing 4(KBTBD4)	1.14814
ENSG00000123473	STIL centriolar assembly protein(STIL)	999
ENSG00000123560	proteolipid protein 1(PLP1)	10.7611
ENSG00000123609	N-myc and STAT interactor(NMI)	1.24369
ENSG00000123838	complement component 4 binding protein alpha(C4BPA)	999
ENSG00000123908	argonaute RISC catalytic component 2(AGO2)	1.16767
ENSG00000124098	family with sequence similarity 210 member B(FAM210B)	999
ENSG00000124145	syndecan 4(SDC4)	54.2912
ENSG00000124193	serine and arginine rich splicing factor 6(SRSF6)	6.40799
ENSG00000124201	zinc finger NFX1-type containing 1(ZNFX1)	1.10632
ENSG00000124212	prostaglandin I2 synthase(PTGIS)	148.053
ENSG00000124215	cadherin 26(CDH26)	112.009
ENSG00000124222	syntaxin 16(STX16)	1.31635
ENSG00000124232	recombination signal binding protein for immunoglobulin kappa J region like(RBPJL)	999
ENSG00000124256	Z-DNA binding protein 1(ZBP1)	999
ENSG00000124275	5-methyltetrahydrofolate-homocysteine methyltransferase reductase(MTRR)	1.28678
ENSG00000124507	protein kinase C and casein kinase substrate in neurons 1(PACSIN1)	351.374
ENSG00000124789	nucleoporin 153(NUP153)	1.10145
ENSG00000124795	DEK proto-oncogene(DEK)	1.90096
ENSG00000124839	RAB17, member RAS oncogene family(RAB17)	69.7764
ENSG00000124882	epiregulin(EREG)	20.596
ENSG00000039537	complement C6(C6)	999
ENSG00000125166	glutamic-oxaloacetic transaminase 2(GOT2)	269.786
ENSG00000125255	solute carrier family 10 member 2(SLC10A2)	89.6381
ENSG00000125388	G protein-coupled receptor kinase 4(GRK4)	1.18068
ENSG00000125726	CD70 molecule(CD70)	13.726
ENSG00000125734	G protein-coupled receptor 108(GPR108)	2.19021
ENSG00000125735	TNF superfamily member 14(TNFSF14)	999
ENSG00000125798	forkhead box A2(FOXA2)	4.78254
ENSG00000125831	cystatin 11(CST11)	999
ENSG00000125931	Cbp/p300 interacting transactivator with Glu/Asp rich carboxy-terminal domain 1(CITED1)	999
ENSG00000125968	inhibitor of DNA binding 1(ID1)	6.72556
ENSG00000126012	lysine demethylase 5C(KDM5C)	1.83241
ENSG00000126070	argonaute RISC catalytic component 3(AGO3)	1.04511
ENSG00000126233	secreted LY6/PLAUR domain containing 1(SLURP1)	607.724
ENSG00000126262	free fatty acid receptor 2(FFAR2)	1.18722
ENSG00000126432	peroxiredoxin 5(PRDX5)	4.00303
ENSG00000126562	WNK lysine deficient protein kinase 4(WNK4)	2.26364
ENSG00000126756	ubiquitously expressed prefoldin like chaperone(UXT)	1.56517
ENSG00000042286	apoptosis inducing factor mitochondria associated 2(AIFM2)	999
ENSG00000126953	translocase of inner mitochondrial membrane 8A(TIMM8A)	1.2495
ENSG00000127241	MBL associated serine protease 1(MASP1)	1.07876
ENSG00000127318	interleukin 22(IL22)	448.992
ENSG00000042753	adaptor related protein complex 2 subunit sigma 1(AP2S1)	22.4563
ENSG00000127472	phospholipase A2 group V(PLA2G5)	1.17904
ENSG00000127528	KLF transcription factor 2(KLF2)	7.39518
ENSG00000127588	G protein subunit gamma 13(GNG13)	23.3273
ENSG00000127870	ring finger protein 6(RNF6)	999
ENSG00000127884	enoyl-CoA hydratase, short chain 1(ECHS1)	809.954
ENSG00000127920	G protein subunit gamma 11(GNG11)	2.19973
ENSG00000127928	G protein subunit gamma transducin 1(GNGT1)	1.74319
ENSG00000128016	ZFP36 ring finger protein(ZFP36)	34.4997
ENSG00000128039	steroid 5 alpha-reductase 3(SRD5A3)	3.09683
ENSG00000128218	V-set pre-B cell surrogate light chain 3(VPREB3)	521.854
ENSG00000128271	adenosine A2a receptor(ADORA2A)	7.86092
ENSG00000128294	tyrosylprotein sulfotransferase 2(TPST2)	122.421
ENSG00000128310	galanin receptor 3(GALR3)	9.4663
ENSG00000128590	DnaJ heat shock protein family (Hsp40) member B9(DNAJB9)	999
ENSG00000044090	cullin 7(CUL7)	999
ENSG00000128655	phosphodiesterase 11A(PDE11A)	999
ENSG00000128891	coiled-coil domain containing 32(CCDC32)	999
ENSG00000128918	aldehyde dehydrogenase 1 family member A2(ALDH1A2)	2.40097
ENSG00000128944	kinetochore localized astrin (SPAG5) binding protein(KNSTRN)	28.2572
ENSG00000129007	calmodulin like 4(CALML4)	999
ENSG00000129048	atypical chemokine receptor 4(ACKR4)	999
ENSG00000000938	FGR proto-oncogene, Src family tyrosine kinase(FGR)	4.65461
ENSG00000004838	zinc finger MYND-type containing 10(ZMYND10)	999
ENSG00000129255	mannose-P-dolichol utilization defect 1(MPDU1)	34.2626
ENSG00000129465	receptor interacting serine/threonine kinase 3(RIPK3)	878.887
ENSG00000129675	Rac/Cdc42 guanine nucleotide exchange factor 6(ARHGEF6)	1.10401
ENSG00000129744	ADP-ribosyltransferase 1(ART1)	999
ENSG00000129965	INS-IGF2 readthrough(INS-IGF2)	2.14181
ENSG00000130024	PHD finger protein 10(PHF10)	999
ENSG00000130203	apolipoprotein E(APOE)	81.1871
ENSG00000130303	bone marrow stromal cell antigen 2(BST2)	465.325
ENSG00000130427	erythropoietin(EPO)	5.25115
ENSG00000130429	actin related protein 2/3 complex subunit 1B(ARPC1B)	1.01509
ENSG00000130522	JunD proto-oncogene, AP-1 transcription factor subunit(JUND)	1.1689
ENSG00000130592	lymphocyte specific protein 1(LSP1)	1.10915
ENSG00000130635	collagen type V alpha 1 chain(COL5A1)	999
ENSG00000130830	MAGUK p55 scaffold protein 1(MPP1)	2.19427
ENSG00000131037	EPS8 signaling adaptor L1(EPS8L1)	1.11357
ENSG00000131050	BPI fold containing family A member 2(BPIFA2)	1.31873
ENSG00000131095	glial fibrillary acidic protein(GFAP)	64.011
ENSG00000048342	coiled-coil and C2 domain containing 2A(CC2D2A)	1.42033
ENSG00000131323	TNF receptor associated factor 3(TRAF3)	999
ENSG00000048462	TNF receptor superfamily member 17(TNFRSF17)	181.058
ENSG00000131788	protein inhibitor of activated STAT 3(PIAS3)	36.955
ENSG00000131808	follicle stimulating hormone subunit beta(FSHB)	1.12795
ENSG00000131910	nuclear receptor subfamily 0 group B member 2(NR0B2)	4.86734
ENSG00000131981	galectin 3(LGALS3)	1.54004
ENSG00000132017	DDB1 and CUL4 associated factor 15(DCAF15)	5.32015
ENSG00000132170	peroxisome proliferator activated receptor gamma(PPARG)	38.6637
ENSG00000049130	KIT ligand(KITLG)	926.893
ENSG00000132357	caspase recruitment domain family member 6(CARD6)	999
ENSG00000132507	eukaryotic translation initiation factor 5A(EIF5A)	1.03502
ENSG00000132589	flotillin 2(FLOT2)	1.26817
ENSG00000132664	RNA polymerase III subunit F(POLR3F)	39.5621
ENSG00000049449	reticulocalbin 1(RCN1)	6.38443
ENSG00000132906	caspase 9(CASP9)	999
ENSG00000132963	proteasome maturation protein(POMP)	105.071
ENSG00000132965	arachidonate 5-lipoxygenase activating protein(ALOX5AP)	32.987
ENSG00000133067	leucine rich repeat containing G protein-coupled receptor 6(LGR6)	999
ENSG00000133111	regulatory factor X associated protein(RFXAP)	139.35
ENSG00000133740	E2F transcription factor 5(E2F5)	999
ENSG00000133789	switching B cell complex subunit SWAP70(SWAP70)	2.08339
ENSG00000133835	hydroxysteroid 17-beta dehydrogenase 4(HSD17B4)	999
ENSG00000134028	ADAM like decysin 1(ADAMDEC1)	999
ENSG00000134049	immediate early response 3 interacting protein 1(IER3IP1)	999
ENSG00000134061	CD180 molecule(CD180)	999
ENSG00000134258	V-set domain containing T cell activation inhibitor 1(VTCN1)	138.767
ENSG00000050628	prostaglandin E receptor 3(PTGER3)	65.3359
ENSG00000134371	cell division cycle 73(CDC73)	8.24716
ENSG00000134443	gastrin releasing peptide(GRP)	2.47467
ENSG00000134460	interleukin 2 receptor subunit alpha(IL2RA)	999
ENSG00000134470	interleukin 15 receptor subunit alpha(IL15RA)	999
ENSG00000134480	cyclin H(CCNH)	245.216
ENSG00000134594	RAB33A, member RAS oncogene family(RAB33A)	1.149
ENSG00000134759	elongator acetyltransferase complex subunit 2(ELP2)	999
ENSG00000134817	apelin receptor(APLNR)	999
ENSG00000051341	DNA polymerase theta(POLQ)	999
ENSG00000134853	platelet derived growth factor receptor alpha(PDGFRA)	182.648
ENSG00000134873	claudin 10(CLDN10)	1.06106
ENSG00000135100	HNF1 homeobox A(HNF1A)	29.2345
ENSG00000135250	SRSF protein kinase 2(SRPK2)	1.20404
ENSG00000052723	suppressor of IKBKE 1(SIKE1)	1.51621
ENSG00000135387	cell cycle associated protein 1(CAPRIN1)	2.02219
ENSG00000135426	thymocyte expressed, positive selection associated 1(TESPA1)	999
ENSG00000135535	CD164 molecule(CD164)	1.25725
ENSG00000135577	neuromedin B receptor(NMBR)	76.8891
ENSG00000135723	formin homology 2 domain containing 1(FHOD1)	999
ENSG00000135905	dedicator of cytokinesis 10(DOCK10)	457.939
ENSG00000135919	serpin family E member 2(SERPINE2)	73.043
ENSG00000136003	iron-sulfur cluster assembly enzyme(ISCU)	27.5025
ENSG00000136011	stabilin 2(STAB2)	999
ENSG00000136141	leucine rich repeats and calponin homology domain containing 1(LRCH1)	5.52953
ENSG00000136160	endothelin receptor type B(EDNRB)	4.72767
ENSG00000136167	lymphocyte cytosolic protein 1(LCP1)	2.59456
ENSG00000136235	glycoprotein nmb(GPNMB)	74.8982
ENSG00000136238	Rac family small GTPase 1(RAC1)	18.7562
ENSG00000136250	acyloxyacyl hydrolase(AOAH)	999
ENSG00000136305	cell death inducing DFFA like effector b(CIDEB)	999
ENSG00000136352	NK2 homeobox 1(NKX2-1)	1.01183
ENSG00000136381	iron responsive element binding protein 2(IREB2)	837.73
ENSG00000136436	calcium binding and coiled-coil domain 2(CALCOCO2)	1.46732
ENSG00000136450	serine and arginine rich splicing factor 1(SRSF1)	1.06591
ENSG00000136514	receptor transporter protein 4(RTP4)	4.09966
ENSG00000136630	H2.0 like homeobox(HLX)	2.06642
ENSG00000136631	vacuolar protein sorting 45 homolog(VPS45)	2.44522
ENSG00000136688	interleukin 36 gamma(IL36G)	138.758
ENSG00000136694	interleukin 36 alpha(IL36A)	958.696
ENSG00000054282	SHH signaling and ciliogenesis regulator SDCCAG8(SDCCAG8)	999
ENSG00000136710	coiled-coil domain containing 115(CCDC115)	999
ENSG00000136848	DAB2 interacting protein(DAB2IP)	447.526
ENSG00000136931	nuclear receptor subfamily 5 group A member 1(NR5A1)	135.538
ENSG00000136935	golgin A1(GOLGA1)	11.0631
ENSG00000136936	XPA, DNA damage recognition and repair factor(XPA)	1.40887
ENSG00000136938	acidic nuclear phosphoprotein 32 family member B(ANP32B)	22.9673
ENSG00000136942	ribosomal protein L35(RPL35)	3.24811
ENSG00000136944	LIM homeobox transcription factor 1 beta(LMX1B)	1.00874
ENSG00000136950	actin related protein 2/3 complex subunit 5 like(ARPC5L)	12.9446
ENSG00000137033	interleukin 33(IL33)	999
ENSG00000137078	signaling threshold regulating transmembrane adaptor 1(SIT1)	41.563
ENSG00000137100	dynactin subunit 3(DCTN3)	5.93039
ENSG00000137101	CD72 molecule(CD72)	1.31359
ENSG00000137161	canopy FGF signaling regulator 3(CNPY3)	2.9176
ENSG00000137274	biphenyl hydrolase like(BPHL)	1.22859
ENSG00000137275	receptor interacting serine/threonine kinase 1(RIPK1)	6.29986
ENSG00000137312	flotillin 1(FLOT1)	1.09165
ENSG00000137494	ankyrin repeat domain 42(ANKRD42)	999
ENSG00000137509	prolylcarboxypeptidase(PRCP)	1.87924
ENSG00000137628	DExD/H-box helicase 60(DDX60)	2.53046
ENSG00000137700	solute carrier family 37 member 4(SLC37A4)	78.8403
ENSG00000137709	POU class 2 homeobox 3(POU2F3)	1.19339
ENSG00000137710	radixin(RDX)	1.67999
ENSG00000137824	regulator of microtubule dynamics 3(RMDN3)	10.6572
ENSG00000055332	eukaryotic translation initiation factor 2 alpha kinase 2(EIF2AK2)	999
ENSG00000137834	SMAD family member 6(SMAD6)	999
ENSG00000137962	Rho GTPase activating protein 29(ARHGAP29)	999
ENSG00000137976	deoxyribonuclease 2 beta(DNASE2B)	1.21713
ENSG00000138031	adenylate cyclase 3(ADCY3)	1.07305
ENSG00000138069	RAB1A, member RAS oncogene family(RAB1A)	1.23915
ENSG00000138080	elastin microfibril interfacer 1(EMILIN1)	999
ENSG00000138083	SIX homeobox 3(SIX3)	1.45142
ENSG00000138135	cholesterol 25-hydroxylase(CH25H)	2.05404
ENSG00000138347	myopalladin(MYPN)	999
ENSG00000138375	SWI/SNF related, matrix associated, actin dependent regulator of chromatin, subfamily a like 1(SMARCAL1)	18.4026
ENSG00000138413	isocitrate dehydrogenase (NADP(+)) 1(IDH1)	32.9475
ENSG00000138496	poly(ADP-ribose) polymerase family member 9(PARP9)	999
ENSG00000138594	tropomodulin 3(TMOD3)	1.04763
ENSG00000138600	signal peptide peptidase like 2A(SPPL2A)	999
ENSG00000056736	interleukin 17 receptor B(IL17RB)	999
ENSG00000138669	protein kinase cGMP-dependent 2(PRKG2)	1.49934
ENSG00000138685	fibroblast growth factor 2(FGF2)	20.3918
ENSG00000138760	scavenger receptor class B member 2(SCARB2)	2.3643
ENSG00000138823	microsomal triglyceride transfer protein(MTTP)	999
ENSG00000139132	FYVE, RhoGEF and PH domain containing 4(FGD4)	1.16382
ENSG00000139193	CD27 molecule(CD27)	748.541
ENSG00000139200	PILR alpha associated neural protein(PIANP)	9.18365
ENSG00000139292	leucine rich repeat containing G protein-coupled receptor 5(LGR5)	12.7713
ENSG00000139318	dual specificity phosphatase 6(DUSP6)	2.55136
ENSG00000139546	TARBP2 subunit of RISC loading complex(TARBP2)	202.023
ENSG00000139574	neuropeptide FF-amide peptide precursor(NPFF)	999
ENSG00000058085	laminin subunit gamma 2(LAMC2)	999
ENSG00000139946	pellino E3 ubiquitin protein ligase family member 2(PELI2)	1.60616
ENSG00000140030	G protein-coupled receptor 65(GPR65)	1.90817
ENSG00000140044	Jun dimerization protein 2(JDP2)	7.99975
ENSG00000140092	fibulin 5(FBLN5)	7.27667
ENSG00000140254	dual oxidase maturation factor 1(DUOXA1)	999
ENSG00000140368	proline-serine-threonine phosphatase interacting protein 1(PSTPIP1)	32.2418
ENSG00000140395	SKI8 subunit of superkiller complex(SKIC8)	44.6551
ENSG00000140396	nuclear receptor coactivator 2(NCOA2)	514.583
ENSG00000140416	tropomyosin 1(TPM1)	7.24367
ENSG00000140545	milk fat globule EGF and factor V/VIII domain containing(MFGE8)	999
ENSG00000140553	unc-45 myosin chaperone A(UNC45A)	5.11324
ENSG00000140598	elongation factor like GTPase 1(EFL1)	1.1564
ENSG00000140650	phosphomannomutase 2(PMM2)	1.53611
ENSG00000140694	poly(A)-specific ribonuclease(PARN)	999
ENSG00000140853	NLR family CARD domain containing 5(NLRC5)	999
ENSG00000140932	CKLF like MARVEL transmembrane domain containing 2(CMTM2)	616.987
ENSG00000140961	oxidative stress induced growth inhibitor 1(OSGIN1)	999
ENSG00000059573	aldehyde dehydrogenase 18 family member A1(ALDH18A1)	30.1461
ENSG00000141316	sperm acrosome associated 3(SPACA3)	1.42082
ENSG00000141510	tumor protein p53(TP53)	1.46528
ENSG00000141522	Rho GDP dissociation inhibitor alpha(ARHGDIA)	1.02116
ENSG00000141655	TNF receptor superfamily member 11a(TNFRSF11A)	3.86725
ENSG00000060237	WNK lysine deficient protein kinase 1(WNK1)	999
ENSG00000141873	solute carrier family 39 member 3(SLC39A3)	999
ENSG00000142224	interleukin 19(IL19)	1.50107
ENSG00000142676	ribosomal protein L11(RPL11)	1.67966
ENSG00000142765	synaptotagmin like 1(SYTL1)	1.14079
ENSG00000142798	heparan sulfate proteoglycan 2(HSPG2)	367.327
ENSG00000143013	LIM domain only 4(LMO4)	2.12799
ENSG00000143125	prokineticin 1(PROK1)	1.26999
ENSG00000143178	T-box transcription factor 19(TBX19)	999
ENSG00000143183	transmembrane and coiled-coil domains 1(TMCO1)	1.19914
ENSG00000143195	immunoglobulin like domain containing receptor 2(ILDR2)	1.00608
ENSG00000143207	COP1 E3 ubiquitin ligase(COP1)	56.6109
ENSG00000143256	prefoldin subunit 2(PFDN2)	3.71326
ENSG00000143315	phosphatidylinositol glycan anchor biosynthesis class M(PIGM)	837.9
ENSG00000143320	cellular retinoic acid binding protein 2(CRABP2)	31.2948
ENSG00000143384	ADAMTSL4 antisense RNA 1(ADAMTSL4-AS1)	999
ENSG00000143387	cathepsin K(CTSK)	11.5643
ENSG00000143412	annexin A9(ANXA9)	94.4164
ENSG00000143473	potassium voltage-gated channel subfamily H member 1(KCNH1)	1.35107
ENSG00000143502	sushi domain containing 4(SUSD4)	22.9159
ENSG00000143537	ADAM metallopeptidase domain 15(ADAM15)	999
ENSG00000143612	chromosome 1 open reading frame 43(C1orf43)	3.18109
ENSG00000143756	F-box protein 28(FBXO28)	1.49646
ENSG00000143761	ADP ribosylation factor 1(ARF1)	1.06981
ENSG00000062598	engulfment and cell motility 2(ELMO2)	2.21584
ENSG00000144535	DIS3 like 3-5 exoribonuclease 2(DIS3L2)	999
ENSG00000144554	FA complementation group D2(FANCD2)	1.27007
ENSG00000144648	atypical chemokine receptor 2(ACKR2)	10.9291
ENSG00000063176	sphingosine kinase 2(SPHK2)	999
ENSG00000063177	ribosomal protein L18(RPL18)	122.621
ENSG00000144747	TATA element modulatory factor 1(TMF1)	34.4821
ENSG00000144840	RAB, member of RAS oncogene family like 3(RABL3)	31.4631
ENSG00000144891	angiotensin II receptor type 1(AGTR1)	1.12122
ENSG00000144895	eukaryotic translation initiation factor 2A(EIF2A)	1.04987
ENSG00000145022	T cell leukemia translocation altered(TCTA)	16.3728
ENSG00000145040	urocortin 2(UCN2)	999
ENSG00000145050	mesencephalic astrocyte derived neurotrophic factor(MANF)	158.378
ENSG00000145191	eukaryotic translation initiation factor 2B subunit epsilon(EIF2B5)	999
ENSG00000145192	alpha 2-HS glycoprotein(AHSG)	1.02915
ENSG00000145348	TBC1 domain containing kinase(TBCK)	999
ENSG00000145384	fatty acid binding protein 2(FABP2)	999
ENSG00000145386	cyclin A2(CCNA2)	1.62498
ENSG00000145431	platelet derived growth factor C(PDGFC)	999
ENSG00000145632	polo like kinase 2(PLK2)	106.479
ENSG00000145649	granzyme A(GZMA)	19.0045
ENSG00000145777	thymic stromal lymphopoietin(TSLP)	33.6335
ENSG00000064012	caspase 8(CASP8)	2.0279
ENSG00000145824	C-X-C motif chemokine ligand 14(CXCL14)	4.40645
ENSG00000145879	serine peptidase inhibitor Kazal type 7(SPINK7)	657.695
ENSG00000145888	glycine receptor alpha 1(GLRA1)	68.0583
ENSG00000145901	TNFAIP3 interacting protein 1(TNIP1)	999
ENSG00000145920	complexin 2(CPLX2)	1.23506
ENSG00000146038	doublecortin domain containing 2(DCDC2)	999
ENSG00000064195	distal-less homeobox 3(DLX3)	1.54136
ENSG00000146072	TNF receptor superfamily member 21(TNFRSF21)	1.17394
ENSG00000146109	activator of basal transcription 1(ABT1)	999
ENSG00000146122	dishevelled associated activator of morphogenesis 2(DAAM2)	999
ENSG00000064201	tetraspanin 32(TSPAN32)	950.439
ENSG00000146232	NFKB inhibitor epsilon(NFKBIE)	999
ENSG00000146859	transmembrane protein 140(TMEM140)	569.717
ENSG00000064393	homeodomain interacting protein kinase 2(HIPK2)	1.67371
ENSG00000064419	transportin 3(TNPO3)	1.05026
ENSG00000147168	interleukin 2 receptor subunit gamma(IL2RG)	712.585
ENSG00000147571	corticotropin releasing hormone(CRH)	1.26716
ENSG00000064703	DEAD-box helicase 20(DDX20)	685.563
ENSG00000147883	cyclin dependent kinase inhibitor 2B(CDKN2B)	2.36842
ENSG00000147889	cyclin dependent kinase inhibitor 2A(CDKN2A)	1.61179
ENSG00000148218	aminolevulinate dehydratase(ALAD)	1.56773
ENSG00000148346	lipocalin 2(LCN2)	1.79351
ENSG00000148356	leucine rich repeat and sterile alpha motif containing 1(LRSAM1)	4.67241
ENSG00000148386	lipocalin 9(LCN9)	157.184
ENSG00000148498	par-3 family cell polarity regulator(PARD3)	107.508
ENSG00000148926	adrenomedullin(ADM)	2.30009
ENSG00000149091	diacylglycerol kinase zeta(DGKZ)	1.90185
ENSG00000149177	protein tyrosine phosphatase receptor type J(PTPRJ)	999
ENSG00000149218	endonuclease domain containing 1(ENDOD1)	3.06435
ENSG00000149269	p21 (RAC1) activated kinase 1(PAK1)	2.59028
ENSG00000149292	tetratricopeptide repeat domain 12(TTC12)	999
ENSG00000149305	5-hydroxytryptamine receptor 3B(HTR3B)	10.3878
ENSG00000149311	ATM serine/threonine kinase(ATM)	999
ENSG00000149451	ADAM metallopeptidase domain 33(ADAM33)	999
ENSG00000149476	triokinase and FMN cyclase(TKFC)	999
ENSG00000149554	checkpoint kinase 1(CHEK1)	999
ENSG00000149635	osteoclast stimulatory transmembrane protein(OCSTAMP)	32.0609
ENSG00000149735	glycoprotein hormone subunit alpha 2(GPHA2)	999
ENSG00000149806	FAU ubiquitin like and ribosomal protein S30 fusion(FAU)	33.7388
ENSG00000150281	cardiotrophin 1(CTF1)	33.1242
ENSG00000150337	Fc gamma receptor Ia(FCGR1A)	5.96462
ENSG00000005379	TSPO associated protein 1(TSPOAP1)	13.6438
ENSG00000065328	minichromosome maintenance 10 replication initiation factor(MCM10)	5.83913
ENSG00000150551	LY6/PLAUR domain containing 1(LYPD1)	10.408
ENSG00000150594	adrenoceptor alpha 2A(ADRA2A)	999
ENSG00000150753	chaperonin containing TCP1 subunit 5(CCT5)	57.5839
ENSG00000150977	Rab interacting lysosomal protein like 2(RILPL2)	999
ENSG00000151208	discs large MAGUK scaffold protein 5(DLG5)	3.91441
ENSG00000151490	protein tyrosine phosphatase receptor type O(PTPRO)	112.578
ENSG00000151617	endothelin receptor type A(EDNRA)	999
ENSG00000151623	nuclear receptor subfamily 3 group C member 2(NR3C2)	999
ENSG00000151651	ADAM metallopeptidase domain 8(ADAM8)	999
ENSG00000151693	ArfGAP with SH3 domain, ankyrin repeat and PH domain 2(ASAP2)	19.2538
ENSG00000151702	Fli-1 proto-oncogene, ETS transcription factor(FLI1)	176.451
ENSG00000151729	solute carrier family 25 member 4(SLC25A4)	9.12234
ENSG00000152056	adaptor related protein complex 1 subunit sigma 3(AP1S3)	559.791
ENSG00000152207	cysteinyl leukotriene receptor 2(CYSLTR2)	3.7369
ENSG00000152256	pyruvate dehydrogenase kinase 1(PDK1)	118.73
ENSG00000152495	calcium/calmodulin dependent protein kinase IV(CAMK4)	58.4741
ENSG00000152582	sperm flagellar 2(SPEF2)	999
ENSG00000152592	dentin matrix acidic phosphoprotein 1(DMP1)	999
ENSG00000152804	hematopoietically expressed homeobox(HHEX)	6.38179
ENSG00000152944	mediator complex subunit 21(MED21)	8.62601
ENSG00000153066	thioredoxin domain containing 11(TXNDC11)	999
ENSG00000153162	bone morphogenetic protein 6(BMP6)	999
ENSG00000153201	RAN binding protein 2(RANBP2)	999
ENSG00000153208	MER proto-oncogene, tyrosine kinase(MERTK)	999
ENSG00000066032	catenin alpha 2(CTNNA2)	1.15442
ENSG00000066044	ELAV like RNA binding protein 1(ELAVL1)	4.3758
ENSG00000153563	CD8 subunit alpha(CD8A)	999
ENSG00000153879	CCAAT enhancer binding protein gamma(CEBPG)	42.1736
ENSG00000153898	mucolipin TRP cation channel 2(MCOLN2)	999
ENSG00000154079	succinate dehydrogenase complex assembly factor 4(SDHAF4)	34.691
ENSG00000154096	Thy-1 cell surface antigen(THY1)	4.31506
ENSG00000154277	ubiquitin C-terminal hydrolase L1(UCHL1)	1.4901
ENSG00000066294	CD84 molecule(CD84)	5.1901
ENSG00000154370	tripartite motif containing 11(TRIM11)	6.44462
ENSG00000154678	phosphodiesterase 1C(PDE1C)	1.45267
ENSG00000154743	tRNA splicing endonuclease subunit 2(TSEN2)	999
ENSG00000155629	phosphoinositide-3-kinase adaptor protein 1(PIK3AP1)	999
ENSG00000155755	transmembrane protein 237(TMEM237)	999
ENSG00000155760	frizzled class receptor 7(FZD7)	420.483
ENSG00000155827	ring finger protein 20(RNF20)	141.898
ENSG00000155846	PPARG coactivator 1 beta(PPARGC1B)	922.292
ENSG00000155858	LSM11, U7 small nuclear RNA associated(LSM11)	7.28443
ENSG00000005471	ATP binding cassette subfamily B member 4(ABCB4)	1.43199
ENSG00000155926	Src like adaptor(SLA)	1.45935
ENSG00000156234	C-X-C motif chemokine ligand 13(CXCL13)	999
ENSG00000156284	claudin 8(CLDN8)	2.09219
ENSG00000066926	ferrochelatase(FECH)	4.21058
ENSG00000156587	ubiquitin conjugating enzyme E2 L6(UBE2L6)	3.33273
ENSG00000156709	apoptosis inducing factor mitochondria associated 1(AIFM1)	999
ENSG00000156925	Zic family member 3(ZIC3)	1.09938
ENSG00000157017	ghrelin and obestatin prepropeptide(GHRL)	4.3572
ENSG00000157131	complement C8 alpha chain(C8A)	999
ENSG00000157224	claudin 12(CLDN12)	27.6076
ENSG00000157240	frizzled class receptor 1(FZD1)	999
ENSG00000157856	dynein regulatory complex subunit 1(DRC1)	211.734
ENSG00000158092	NCK adaptor protein 1(NCK1)	3.0846
ENSG00000158125	xanthine dehydrogenase(XDH)	1.41902
ENSG00000158169	FA complementation group C(FANCC)	999
ENSG00000158195	WASP family member 2(WASF2)	6.4031
ENSG00000158270	collectin subfamily member 12(COLEC12)	1.28492
ENSG00000158417	eukaryotic translation initiation factor 5B(EIF5B)	999
ENSG00000158458	neuregulin 2(NRG2)	999

## Sheet: Table S14
Supplementary table 14. High divergence of evolutionary constraint for genes especially enriched in pathways involving in HIV-1 infection, Hepatitis C, and Influenza A.
HIV-1 infection:
Ensembl gene id	Gene names	dN/dS (Homo sapiens)	dN/dS (Macaca mulatta)
ENSG00000120738	early growth response 1(EGR1)	0.0976077	999
ENSG00000134460	interleukin 2 receptor subunit alpha(IL2RA)	0.179039	999
ENSG00000100385	interleukin 2 receptor subunit beta(IL2RB)	0.291657	999
ENSG00000149311	ATM serine/threonine kinase(ATM)	0.451298	999
ENSG00000149554	checkpoint kinase 1(CHEK1)	0.732319	999
ENSG00000120910	protein phosphatase 3 catalytic subunit gamma(PPP3CC)	0.0001	472.093
ENSG00000188386	protein phosphatase 3 regulatory subunit B, beta(PPP3R2)	0.0001	405.48
ENSG00000077150	nuclear factor kappa B subunit 2(NFKB2)	0.0001	79.1729
ENSG00000167286	CD3 delta subunit of T-cell receptor complex(CD3D)	0.450246	63.7622
ENSG00000123374	cyclin dependent kinase 2(CDK2)	0.0001	55.2081
ENSG00000121879	phosphatidylinositol-4,5-bisphosphate 3-kinase catalytic subunit alpha(PIK3CA)	0.0001	35.8101
ENSG00000128016	ZFP36 ring finger protein(ZFP36)	0.0001	34.4997
ENSG00000100968	nuclear factor of activated T cells 4(NFATC4)	0.359398	15.553
ENSG00000151729	solute carrier family 25 member 4(SLC25A4)	0.0001	9.12234
ENSG00000112242	E2F transcription factor 3(E2F3)	0.401781	5.66982
ENSG00000103043	VAC14 component of PIKFYVE complex(VAC14)	0.0816109	5.32731
ENSG00000115966	activating transcription factor 2(ATF2)	0.0001	3.85169
ENSG00000100906	NFKB inhibitor alpha(NFKBIA)	0.0001	2.8546
ENSG00000147883	cyclin dependent kinase inhibitor 2B(CDKN2B)	0.0001	2.36842
ENSG00000177606	Jun proto-oncogene, AP-1 transcription factor subunit(JUN)	0.0001	1.93689
ENSG00000147889	cyclin dependent kinase inhibitor 2A(CDKN2A)	0.0001	1.61179
ENSG00000078295	adenylate cyclase 2(ADCY2)	0.0001	1.60179
ENSG00000145386	cyclin A2(CCNA2)	0.104708	1.62498
ENSG00000118971	cyclin D2(CCND2)	0.0001	1.42233
ENSG00000160752	farnesyl diphosphate synthase(FDPS)	0.0001	1.09259
ENSG00000112592	TATA-box binding protein(TBP)	0.0001	1.02938
ENSG00000138031	adenylate cyclase 3(ADCY3)	0.0640524	1.07305
ENSG00000164136	interleukin 15(IL15)	0.987299	1.7848
Hepatitis C:
Ensembl gene id	Gene names	dN/dS (Homo sapiens)	dN/dS (Macaca mulatta)
ENSG00000263528	inhibitor of nuclear factor kappa B kinase subunit epsilon(IKBKE)	0.0001	999
ENSG00000168040	Fas associated via death domain(FADD)	0.124831	999
ENSG00000131323	TNF receptor associated factor 3(TRAF3)	0.161042	999
ENSG00000164342	toll like receptor 3(TLR3)	0.174581	999
ENSG00000055332	eukaryotic translation initiation factor 2 alpha kinase 2(EIF2AK2)	0.322052	999
ENSG00000132906	caspase 9(CASP9)	0.33199	999
ENSG00000213928	interferon regulatory factor 9(IRF9)	0.749956	999
ENSG00000172071	eukaryotic translation initiation factor 2 alpha kinase 3(EIF2AK3)	0.665343	782.573
ENSG00000213937	claudin 9(CLDN9)	0.0001	84.09
ENSG00000123374	cyclin dependent kinase 2(CDK2)	0.0001	55.2081
ENSG00000121879	phosphatidylinositol-4,5-bisphosphate 3-kinase catalytic subunit alpha(PIK3CA)	0.0001	35.8101
ENSG00000177300	claudin 22(CLDN22)	0.0001	30.4697
ENSG00000157224	claudin 12(CLDN12)	0.0001	27.6076
ENSG00000164007	claudin 19(CLDN19)	0.0001	16.8599
ENSG00000030110	BCL2 antagonist/killer 1(BAK1)	0.0001	16.0242
ENSG00000189143	claudin 4(CLDN4)	0.0001	14.5089
ENSG00000112242	E2F transcription factor 3(E2F3)	0.401781	5.66982
ENSG00000159261	claudin 14(CLDN14)	0.0001	5.23343
ENSG00000164924	tyrosine 3-monooxygenase/tryptophan 5-monooxygenase activation protein zeta(YWHAZ)	0.0001	2.92416
ENSG00000100906	NFKB inhibitor alpha(NFKBIA)	0.0001	2.8546
ENSG00000166913	tyrosine 3-monooxygenase/tryptophan 5-monooxygenase activation protein beta(YWHAB)	0.0001	2.49558
ENSG00000165215	claudin 3(CLDN3)	0.0895644	1.19493
ENSG00000184113	claudin 5(CLDN5)	0.0001	1.08861
ENSG00000104408	eukaryotic translation initiation factor 3 subunit E(EIF3E)	0.0001	1.06983
ENSG00000134873	claudin 10(CLDN10)	0.0001	1.06106
ENSG00000015475	BH3 interacting domain death agonist(BID)	0.270231	1.07231
Influnceza A:
Ensembl gene id	Gene names	dN/dS (Homo sapiens)	dN/dS (Macaca mulatta)
ENSG00000263528	inhibitor of nuclear factor kappa B kinase subunit epsilon(IKBKE)	0.0001	999
ENSG00000168040	Fas associated via death domain(FADD)	0.124831	999
ENSG00000131323	TNF receptor associated factor 3(TRAF3)	0.161042	999
ENSG00000164342	toll like receptor 3(TLR3)	0.174581	999
ENSG00000055332	eukaryotic translation initiation factor 2 alpha kinase 2(EIF2AK2)	0.322052	999
ENSG00000132906	caspase 9(CASP9)	0.33199	999
ENSG00000160710	adenosine deaminase RNA specific(ADAR)	0.527829	999
ENSG00000213928	interferon regulatory factor 9(IRF9)	0.749956	999
ENSG00000121879	phosphatidylinositol-4,5-bisphosphate 3-kinase catalytic subunit alpha(PIK3CA)	0.0001	35.8101
ENSG00000030110	BCL2 antagonist/killer 1(BAK1)	0.0001	16.0242
ENSG00000151729	solute carrier family 25 member 4(SLC25A4)	0.0001	9.12234
ENSG00000168811	interleukin 12A(IL12A)	0.0001	6.49361
ENSG00000121060	tripartite motif containing 25(TRIM25)	0.842267	3.76215
ENSG00000100906	NFKB inhibitor alpha(NFKBIA)	0.0001	2.8546
ENSG00000172936	MYD88 innate immune signal transduction adaptor(MYD88)	0.0001	2.69898
ENSG00000103490	PYD and CARD domain containing(PYCARD)	0.0001	1.77778
ENSG00000160752	farnesyl diphosphate synthase(FDPS)	0.0001	1.09259
ENSG00000015475	BH3 interacting domain death agonist(BID)	0.270231	1.07231

## Sheet: Table S15
Supplementary table 15. List of GO categories used to retrieve immune genes in this study.
GO terms	ID
activation of immune response	GO:0002253
antigen processing and presentation	GO:0019882
antigen sampling in mucosal-associated lymphoid tissue	GO:0002404
B cell selection	GO:0002339
hemocyte differentiation	GO:0042386
hemocyte proliferation	GO:0035172
immune effector process	GO:0002252
immune response	GO:0006955
immune system development	GO:0002520
immunological memory process	GO:0090713
leukocyte activation	GO:0045321
leukocyte homeostasis	GO:0001776
leukocyte migration	GO:0050900
lymphocyte costimulation	GO:0031294
myeloid cell homeostasis	GO:0002262
negative regulation of immune system process	GO:0002683
positive regulation of immune system process	GO:0002684
production of molecular mediator of immune response	GO:0002440
regulation of immune system process	GO:0002682
somatic diversification of immune receptors	GO:0002200
T cell selection	GO:0045058
tolerance induction	GO:0002507
antigen binding	GO:0003823
exogenous protein binding	GO:0140272
interferon binding	GO:0019961
interleukin-10 binding	GO:0019969
interleukin-11 binding	GO:0019970
interleukin-12 binding	GO:0019972
interleukin-13 binding	GO:0019973
interleukin-15 binding	GO:0042009
interleukin-16 binding	GO:0042011
interleukin-17 binding	GO:0019975
interleukin-18 binding	GO:0042007
interleukin-19 binding	GO:0042013
interleukin-1 binding	GO:0019966
interleukin-20 binding	GO:0042015
interleukin-21 binding	GO:0019977
interleukin-22 binding	GO:0042017
interleukin-23 binding	GO:0042019
interleukin-24 binding	GO:0045510
interleukin-26 binding	GO:0045512
interleukin-2 binding	GO:0019976
interleukin-33 binding	GO:0002113
interleukin-35 binding	GO:0070746
interleukin-3 binding	GO:0019978
interleukin-4 binding	GO:0019979
interleukin-5 binding	GO:0019980
interleukin-6 binding	GO:0019981
interleukin-7 binding	GO:0019982
interleukin-9 binding	GO:0019983
IgA binding	GO:0019862
IgD binding	GO:0043472
IgE binding	GO:0019863
IgG binding	GO:0019864
IgM binding	GO:0001791
polymeric immunoglobulin binding	GO:0001790
MHC class Ib protein complex binding	GO:0023025
MHC class II protein complex binding	GO:0023026
MHC class I protein complex binding	GO:0023024
T cell receptor binding	GO:0042608
virion binding	GO:0046790
immunoglobulin complex	GO:0019814
interferon regulatory factor complex	GO:0097071
interleukin-12 complex	GO:0043514
interleukin-23 complex	GO:0070743
interleukin-27 complex	GO:0070744
interleukin-35 complex	GO:0070745

## Sheet: Table S16
Supplementary table 16. List of KEGG pathways used to retrieve immune genes in this study.
KEGG entry	Pathway name
hsa04062	Chemokine signaling pathway
hsa04610	Complement and coagulation cascades
hsa04611	Platelet activation
hsa04612	Antigen processing and presentation
hsa04613	Neutrophil extracellular trap formation
hsa04620	Toll-like receptor signaling pathway
hsa04621	NOD-like receptor signaling pathway
hsa04622	RIG-I-like receptor signaling pathway
hsa04623	Cytosolic DNA-sensing pathway
hsa04625	C-type lectin receptor signaling pathway
hsa04640	Hematopoietic cell lineage
hsa04650	Natural killer cell mediated cytotoxicity
hsa04657	IL-17 signaling pathway
hsa04658	Th1 and Th2 cell differentiation
hsa04659	Th17 cell differentiation
hsa04660	T cell receptor signaling pathway
hsa04662	B cell receptor signaling pathway
hsa04664	Fc epsilon RI signaling pathway
hsa04666	Fc gamma R-mediated phagocytosis
hsa04670	Leukocyte transendothelial migration
hsa04672	Intestinal immune network for IgA production

[truncated: 3 more sheets: Table S17, Table S18, Table S19]
